# Supplementary material for: Deciphering the ammonia transformation mechanism of a novel marine multi-stress-tolerant yeast, Pichia kudriavzevii HJ2, as revealed by integrated omics analysis
Source: Appl Environ Microbiol. 2025 May 8;91(6):e02211-24. doi: 10.1128/aem.02211-24 (PMC12175507; doi:10.1128/aem.02211-24)
Supplement: Supplemental material — Tables S1 to S6; Fig. S1 to S5. [file aem.02211-24-s0001.xls]

## Sheet: Table S1
	Table legends of supplemental file
	Table S1 Statistical analysis of transcriptome sequencing genes
	Table S2 Sequences of primers for RT-qPCR amplification
	Table S3 DEGs expression of ammonium transporter and oxidative phosphorylation
	Table S4 List of detailed information of DMs in the HJ2 Strain
	Table S5 Factor and level of orthogonal design. Orthogonal design for NH3/NH4+ removal efficiency
	Table S6 Primers for constructing overexpression vectors
	Figure legends of supplemental file
	Figure S1 The result of DEGs for RT-qPCR.
	Figure S2 Transcriptomics KEGG classification and enrichment analysis of HJ2 incubated with ammonia nitrogen. (A) KEGG enrichment of up-regulated DEGs. (B) KEGG enrichment of down-regulated DEGs.
	Figure S3 KEGG enrichment of differential metabolites in metabolomics. (A) KEGG enrichment of up-regulate differential metabolites. (B) KEGG enrichment of down-regulate differential metabolites.
	Figure S4 Amino acid metabolism KEGG enrichment of differential metabolites in metabolomics.
	Figure S5 Overexpression plasmid maps and electrophoresis gel map.
	Table S1 Statistical analysis of transcriptome sequencing genes
	Sample	Raw reads	Clean reads	Mapping	Q20(%)	Q30(%)	GC(%)
	Control_1	47968906	47438186	0.971	97.13	91.98	41.07
	Control_2	45976320	45194720	0.9743	97.48	92.69	40.99
	Control_3	47271982	46814382	0.9721	97.16	91.95	40.69
	Treated_1	47916004	47340214	0.9785	97.31	92.3	40.84
	Treated_2	47832464	47450900	0.9781	97.2	92.03	40.76
	Treated_3	45616652	45201254	0.979	97.38	92.53	40.7
	Note: Raw reads refered to the original data. Raw reads were filtered by to obtain clean data. Mapping refered to the coverage of transcript clean data in the reference genome. Q20 (%) and Q30 (%) refered to the percentage of bases with sequencing quality above 99% and 99.9% to the total bases, respectively.

## Sheet: Table S2
	Table S2 Sequences of primers for RT-qPCR amplification
	ID_Gene	Genes	Primer sequence (5’-3’)	FC (p < 0.05)
				Up	Down
	HJ.1A4319	DLD	F: CTAAAGAATGCCATGCCGCC	6.54
			R: CGGGTGGTCTGTGGAGAAAT
	HJ.1A3640	ARO8	F: CCTGGTTCTTGGTTCTTGGC	5.4
			R: CCGCTCTAATAGCCTTCGCA
	HJ.1A1579	ALT	F: AAGAAGGGAAGGCATGGAGC	4.68
			R: CATTCCGAACCTGGGGCTAA
	HJ.1A1930	metE	F: GGCAACTGAAACCACCAAGG	3.54
			R: CGACTGGCTTTTGACCGTTT
	HJ.1A2591	RPA2	F: AGCCAAGGCGGCTTTGATA		0.45
			R: CTGTCCTCCCTCAACAGACG
	HJ.1A3586	RAD57	F: GGATTGGGCCCTTCCGTATT		0.35
			R: TGTTTGTAGTAGCTCGGCGT
	HJ.1A2902	SGS1	F: CACACAGGACGACCCGATAG		0.35
			R: TCTTTCGGCAAGAACTGCCT
	HJ.1A0663	PRP40	F: AGGAGGAAGTACAGCTGTGG		1
			R: ACAAGGGTGGGTATGCACTG
	Note: F, forward. R, reverse. DLD, D-lactate dehydrogenase (cytochrome). ARO8, aromatic amino acid aminotransferase I. ALT, alanine transaminase. metE，homocysteine methyltransferase. RPA2, replication factor A2. RAD57, DNA repair protein. SGS1, bloom syndrome protein. PRP40, pre-mRNA-processing factor 40, internal reference gene.

## Sheet: Table S3
	Table S3 DEGs expression of ammonium transporter and oxidative phosphorylation
	Locus	Gene Symbol	Gene description	Log2 FC
	HJ.1A2994	GAT1	Transcriptional regulatory protein GAT1	-3.96
	HJ.1A2155	GAT1	Nitrogen regulatory protein	-2.18
	HJ.1A1505	GLN3	Nitrogen regulatory protein	-0.03
	HJ.1A1139	GZF3	GATA type zinc finger protein	-1.28
	HJ.1A2264	MEP3	Ammonium transporter family	-1.16
	HJ.1A2930	MEP2	Ammonium transporter family	-5.93
	HJ.1A4553	amt3	Ammonium transporter family	-3.1
	HJ.1A2576	ATP1	ATP synthase subunit alpha	2.32
	HJ.1A0198	ATP2	ATP synthase subunit beta	2.41
	HJ.1A1767	ATP5	ATP synthase subunit 5	2.28
	HJ.1A2651	ATP7	ATP synthase subunit D	2.3
	HJ.1A0330	COX6	Cytochrome c oxidase subunit 6	1.84
	HJ.1A2517	COX13	Cytochrome c oxidase subunit 6A	1.5
	HJ.1A4170	CYC1	Cytochrome c	1.93
	HJ.1A4980	RIP1	Cytochrome complex reductase iron sulfur subunit	1.39
	HJ.1A4231	CYT1	Complex III subunit	1.58
	HJ.1A3229	SDH1	Succinate dehydrogenase flavoprotein subunit	1.5
	HJ.1A3792	SDH4	Succinate dehydrogenase cytochrome b subunit	1.37
	HJ.1A0215	QCR9	Cytochrome b-c1 complex subunit 9	1.47
	HJ.1A2204	COR1	Cytochrome b-c1 complex subunit 1	1.21
	HJ.1A4850	QCR2	Cytochrome b-c1 complex subunit 2	1.93
	HJ.1A2240	QCR6	Cytochrome b-c1 complex subunit 6	1.42

## Sheet: Table S4 
Table S4 List of detailed information of DMs in the HJ2 Strain
Compound_ID	Name	Other_name(Kegg_name)	Formula	Molecular Weight	RT [min]	M/Z	Kegg_ID	KEGG_pathway	HMDB_ID	Lipidmaps_ID	SuperClass(HMDB)	Class(HMDB)	SubClass(HMDB)	CATEGORY(Lipidmaps)	MAIN_CLASS(Lipidmaps)	SUB_CLASS(Lipidmaps)	mzCloud_Results	mzVault_Results	MassList_Results	Class_I	Class_II	Class_III	Class_IV	FC	Log2FC	P-value	ROC	VIP	Up or Down	Treated_1	Treated_2	Treated_3	Treated_4	Treated_5	Treated_6	Control_1	Control_2	Control_3	Control_4	Control_5	Control_6
Com_785_neg	Uridine 5'-diphosphate (UDP)	--	C9H14N2O12P2	404.002	1.494	402.995	--	--	--	--	--	--	--	--	--	--	Full match	Full match	Full match	Nucleosides, nucleotides, and analogues	Pyrimidine nucleotides	Pyrimidine ribonucleotides	Pyrimidine ribonucleoside diphosphates	67.5586	6.07807	9.89376e-17	1	1.31244	up	6.82377e+08	6.96343e+08	7.75601e+08	7.23729e+08	7.49791e+08	7.93295e+08	1.14146e+07	1.09665e+07	1.06974e+07	1.0147e+07	1.07708e+07	1.14452e+07
Com_206_neg	α-Aspartylphenylalanine	--	C13H16N2O5	280.11	6.631	279.103	--	--	HMDB0000706	--	Organic acids and derivatives	Carboxylic acids and derivatives	Amino acids, peptides, and analogues	--	--	--	Invalid mass	No results	No results	Organic acids and derivatives	Carboxylic acids and derivatives	Amino acids, peptides, and analogues	Peptides	721.77	9.49539	1.85196e-16	1	1.24916	up	3.15451e+09	3.34432e+09	3.35662e+09	4.03134e+09	3.03851e+09	3.78027e+09	4.43906e+06	5.22693e+06	4.5083e+06	4.46696e+06	4.32775e+06	5.71822e+06
Com_8_neg	N-Acetylalanine	--	C5H9NO3	131.058	3.15	130.051	--	--	HMDB0255053	--	Organic acids and derivatives	Carboxylic acids and derivatives	Amino acids, peptides, and analogues	--	--	--	Full match	Full match	Full match	Organic acids and derivatives	Carboxylic acids and derivatives	Amino acids, peptides, and analogues	N-acyl-L-alpha-amino acids	1264.46	10.3043	1.44172e-15	1	1.32999	up	1.60548e+11	1.88392e+11	2.0426e+11	1.88107e+11	1.94056e+11	1.49185e+11	1.53308e+08	1.23489e+08	1.38082e+08	1.43614e+08	1.42523e+08	1.56701e+08
Com_2653_neg	Indoxylsulfuric acid	--	C8H7NO4S	213.009	3.933	212.002	--	--	HMDB0000682	--	Organic acids and derivatives	Organic sulfuric acids and derivatives	Arylsulfates	--	--	--	No results	No results	Full match	Organic acids and derivatives	Organic sulfuric acids and derivatives	Arylsulfates	Arylsulfates	97.2324	6.60337	3.64616e-15	1	1.26379	up	1.56195e+08	1.5424e+08	1.56707e+08	1.29175e+08	1.48571e+08	1.29788e+08	1.55784e+06	1.4654e+06	1.47179e+06	1.40339e+06	1.42149e+06	1.67583e+06
Com_3672_pos	WKK	--	C23H36N6O4	460.281	5.397	461.289	--	--	--	--	--	--	--	--	--	--	Full match	No results	No results					108.501	6.76156	7.9173e-15	1	1.29598	up	2.4028e+08	2.52887e+08	2.80385e+08	2.49646e+08	2.66927e+08	2.10419e+08	2.09482e+06	2.24101e+06	2.22639e+06	2.40589e+06	2.56657e+06	2.29514e+06
Com_724_pos	N-Acetyl-DL-valine	--	C7H13NO3	159.09	5.491	160.097	--	--	HMDB0011757	--	Organic acids and derivatives	Carboxylic acids and derivatives	Amino acids, peptides, and analogues	--	--	--	No results	Full match	Full match	Organic acids and derivatives	Carboxylic acids and derivatives	Amino acids, peptides, and analogues	N-acyl-alpha amino acids	165.166	7.36777	1.527e-14	1	1.26589	up	1.71239e+09	2.25016e+09	2.36827e+09	1.85214e+09	2.04643e+09	1.84464e+09	1.33416e+07	1.15336e+07	9.40452e+06	1.36575e+07	1.23844e+07	1.27808e+07
Com_204_neg	4-Acetamidobutyric Acid	--	C6H11NO3	145.074	6.04	144.067	--	--	HMDB0003681	--	Organic acids and derivatives	Carboxylic acids and derivatives	Amino acids, peptides, and analogues	--	--	--	No results	No results	Full match	Organic acids and derivatives	Carboxylic acids and derivatives	Amino acids, peptides, and analogues	Gamma amino acids and derivatives	0.00715982	-7.12586	1.96717e-14	1	1.40418	down	1.51066e+07	1.45703e+07	1.41768e+07	1.41436e+07	1.22196e+07	1.84703e+07	2.31163e+09	1.94096e+09	2.38317e+09	1.87756e+09	2.07799e+09	1.79547e+09
Com_2569_neg	Estriol 17-sulfate	--	C18H24O6S	368.126	6.111	367.119	--	--	--	--	--	--	--	--	--	--	Invalid mass	No results	No results	Lipids and lipid-like molecules	Steroids and steroid derivatives	Sulfated steroids	Sulfated steroids	43.8786	5.45545	5.18185e-14	1	1.3256	up	1.30747e+08	1.45879e+08	1.76885e+08	1.48476e+08	1.51715e+08	1.51066e+08	3.43321e+06	3.1104e+06	3.44623e+06	3.59448e+06	3.26447e+06	3.771e+06
Com_5944_neg	8-iso Prostaglandin F2α Ethanolamide	--	C22H39NO5	397.283	7.49	396.276	--	--	--	--	--	--	--	--	--	--	Full match	No results	No results	Lipids and lipid-like molecules	Fatty Acyls	Eicosanoids	Prostaglandins and related compounds	42.2218	5.39992	7.55708e-14	1	1.23253	up	4.9936e+07	5.37065e+07	4.41488e+07	5.65538e+07	5.82447e+07	4.7693e+07	1.12638e+06	1.13684e+06	1.10818e+06	1.51595e+06	1.19659e+06	1.26494e+06
Com_664_pos	Acetophenone	Acetophenone; 1-Phenylethanone; Phenyl methyl ketone; Acetylbenzene; Methyl phenyl ketone	C8H8O	120.058	6.291	121.065	cpd:C07113	--	HMDB0033910	--	Organic oxygen compounds	Organooxygen compounds	Carbonyl compounds	--	--	--	Full match	Full match	No results	Organic oxygen compounds	Organooxygen compounds	Carbonyl compounds	Alkyl-phenylketones	91.1972	6.51092	1.03672e-13	1	1.25901	up	2.14488e+09	1.57307e+09	1.92591e+09	2.36907e+09	1.89446e+09	1.86291e+09	2.00164e+07	1.95458e+07	1.91812e+07	2.31192e+07	2.52758e+07	2.19259e+07
Com_8146_pos	NNH	--	C14H21N7O6	383.157	5.983	384.164	--	--	--	--	--	--	--	--	--	--	Full match	No results	No results					13.8263	3.78934	1.53145e-13	1	1.01058	up	7.88596e+07	7.0637e+07	9.05165e+07	8.21427e+07	8.54209e+07	8.69627e+07	5.94247e+06	5.75191e+06	5.18233e+06	6.06179e+06	6.10744e+06	6.72212e+06
Com_1048_neg	Pyrithioxin	--	C16H20N2O4S2	368.087	5.777	367.081	--	--	HMDB0256987	--	Organoheterocyclic compounds	Pyridines and derivatives	Methylpyridines	--	--	--	No results	No results	Full match	Organoheterocyclic compounds	Pyridines and derivatives	Methylpyridines	Methylpyridines	0.0264557	-5.24028	1.53434e-13	1	1.1444	down	1.00704e+07	7.67523e+06	8.41091e+06	8.75849e+06	7.99075e+06	7.18205e+06	3.04726e+08	2.65439e+08	3.50687e+08	2.80571e+08	3.3674e+08	3.55106e+08
Com_12_pos	cis-4-Hydroxy-D-proline	cis-4-Hydroxy-D-proline	C5H9NO3	131.059	3.192	132.066	cpd:C03440	map00330 Arginine and proline metabolism	HMDB0060460	--	Organic acids and derivatives	Carboxylic acids and derivatives	Amino acids, peptides, and analogues	--	--	--	Full match	Full match	Full match	Organic acids and derivatives	Carboxylic acids and derivatives	Amino acids, peptides, and analogues	Proline and derivatives	638.507	9.31856	1.84085e-13	1	1.28307	up	8.58728e+10	1.25504e+11	1.40382e+11	1.28858e+11	1.33955e+11	8.7625e+10	1.50594e+08	1.6013e+08	1.45945e+08	1.8596e+08	2.01527e+08	2.55593e+08
Com_993_pos	Indole-3-acetic acid	Indole-3-acetate; Indole-3-acetic acid; (Indol-3-yl)acetate; Indoleacetate; Indoleacetic acid; IAA	C10H9NO2	175.064	5.895	176.071	cpd:C00954	map00380 Tryptophan metabolism;map01100 Metabolic pathways	HMDB0302181	--	Organoheterocyclic compounds	Indoles and derivatives	Indolyl carboxylic acids and derivatives	--	--	--	Full match	Full match	Full match	Organoheterocyclic compounds	Indoles and derivatives	Indolyl carboxylic acids and derivatives	Indole-3-acetic acid derivatives	0.0216201	-5.53148	1.89766e-13	1	1.25597	down	2.2112e+07	2.28928e+07	2.29288e+07	2.28412e+07	2.42015e+07	2.55024e+07	1.24715e+09	1.0059e+09	1.03869e+09	9.85894e+08	1.14378e+09	1.07618e+09
Com_188_neg	N-acetyl-D-glucosamine	--	C8H15NO6	221.09	4.945	220.082	--	--	HMDB0000215	--	Organic oxygen compounds	Organooxygen compounds	Carbohydrates and carbohydrate conjugates	--	--	--	No results	No results	Full match	Organic oxygen compounds	Organooxygen compounds	Carbohydrates and carbohydrate conjugates	Acylaminosugars	665.565	9.37844	2.21036e-13	1	1.28581	up	2.99621e+09	4.27665e+09	4.121e+09	4.46645e+09	4.15236e+09	3.01897e+09	5.76254e+06	5.28177e+06	6.3232e+06	6.39487e+06	4.71663e+06	6.12565e+06
Com_1640_neg	Genipin	Genipin	C11H14O5	208.073	5.651	207.066	cpd:C09780	--	HMDB0035830	--	Lipids and lipid-like molecules	Prenol lipids	Monoterpenoids	--	--	--	Invalid mass	No results	No match	Lipids and lipid-like molecules	Prenol lipids	Monoterpenoids	Iridoids and derivatives	0.0298758	-5.06488	3.15546e-13	1	1.14815	down	5.03109e+06	6.08092e+06	5.496e+06	6.08395e+06	5.54461e+06	5.17865e+06	1.66994e+08	1.75007e+08	2.12554e+08	1.98907e+08	2.02151e+08	1.62859e+08
Com_712_neg	Guanosine monophosphate (GMP)	--	C10H14N5O8P	363.058	3.138	362.051	--	--	--	--	--	--	--	--	--	--	Full match	Full match	Full match	Nucleosides, nucleotides, and analogues	Purine nucleotides	Purine ribonucleotides	Purine ribonucleoside monophosphates	262.183	8.03443	4.52159e-13	1	1.28108	up	6.0248e+08	8.25307e+08	7.75821e+08	9.49143e+08	7.57487e+08	5.42552e+08	2.89117e+06	2.65481e+06	2.66549e+06	2.47542e+06	2.41739e+06	3.87922e+06
Com_2187_pos	4-(3,4-dihydro-2H-1,5-benzodioxepin-7-ylamino)-4-oxobutanoic acid	--	C13H15NO5	225.098	5.465	226.106	--	--	--	--	--	--	--	--	--	--	Invalid mass	No results	No results					22.4885	4.49111	5.08064e-13	1	1.27703	up	4.59149e+08	5.10533e+08	5.85517e+08	5.04147e+08	5.59743e+08	4.56713e+08	2.46881e+07	2.11992e+07	1.84047e+07	2.46355e+07	2.31859e+07	2.46589e+07
Com_3034_pos	2-Methoxyresorcinol	--	C7H8O3	140.046	5.008	141.053	--	--	HMDB0133970	--	Benzenoids	Phenols	Methoxyphenols	--	--	--	Invalid mass	Invalid mass	No results	Benzenoids	Phenols	Methoxyphenols	Methoxyphenols	0.0108659	-6.52405	6.72804e-13	1	1.20257	down	3.013e+06	3.90599e+06	2.94944e+06	2.45015e+06	2.4943e+06	2.57917e+06	2.42031e+08	2.1637e+08	2.46724e+08	2.73901e+08	2.99784e+08	3.21798e+08
Com_2394_neg	3-Phosphoglyceric acid	--	C3H7O7P	139.988	1.344	138.98	--	--	HMDB0000807	--	Organic oxygen compounds	Organooxygen compounds	Carbohydrates and carbohydrate conjugates	--	--	--	Invalid mass	Invalid mass	No match	Organic oxygen compounds	Organooxygen compounds	Carbohydrates and carbohydrate conjugates	Sugar acids and derivatives	18.4562	4.20603	6.752e-13	1	1.31429	up	1.45695e+08	1.90586e+08	1.79607e+08	1.86088e+08	2.0359e+08	1.81466e+08	1.13426e+07	8.67673e+06	1.03388e+07	1.00249e+07	9.29579e+06	9.21919e+06
Com_370_neg	N-Acetyl-DL-norvaline	--	C7H13NO3	159.089	5.459	158.082	--	--	--	--	--	--	--	--	--	--	Full match	Not the top hit	Full match	Organic acids and derivatives	Carboxylic acids and derivatives	Amino acids, peptides, and analogues	N-acyl-alpha amino acids	152.515	7.2528	6.92155e-13	1	1.32644	up	1.61132e+09	1.86236e+09	1.95035e+09	1.90202e+09	1.70112e+09	1.22728e+09	1.19373e+07	8.80199e+06	1.13378e+07	1.10378e+07	1.19879e+07	1.21329e+07
Com_6502_pos	2-oxa-4-azatetracyclo[6.3.1.1~6,10~.0~1,5~]tridecan-3-one	--	C11H15NO2	193.111	6.198	194.118	--	--	--	--	--	--	--	--	--	--	Full match	Partial match	No results					15.7376	3.97615	8.25916e-13	1	1.30645	up	1.10608e+08	1.07832e+08	1.15594e+08	8.93768e+07	1.06021e+08	9.18423e+07	6.03388e+06	6.12377e+06	7.00436e+06	7.59683e+06	6.99552e+06	5.72258e+06
Com_4113_pos	L-Valine	L-Valine; 2-Amino-3-methylbutyric acid	C5H11NO2	117.08	5.494	118.087	cpd:C00183	map00280 Valine, leucine and isoleucine degradation;map00290 Valine, leucine and isoleucine biosynthesis;map00460 Cyanoamino acid metabolism;map00770 Pantothenate and CoA biosynthesis;map00970 Aminoacyl-tRNA biosynthesis;map01100 Metabolic pathways;map01110 Biosynthesis of secondary metabolites;map01210 2-Oxocarboxylic acid metabolism;map01230 Biosynthesis of amino acids;map02010 ABC transporters	HMDB0000883	--	Organic acids and derivatives	Carboxylic acids and derivatives	Amino acids, peptides, and analogues	--	--	--	No results	Full match	Full match	Organic acids and derivatives	Carboxylic acids and derivatives	Amino acids, peptides, and analogues	Valine and derivatives	27.1507	4.76292	1.10185e-12	1	1.34575	up	2.01604e+08	2.47314e+08	2.60672e+08	2.55024e+08	2.32324e+08	2.0926e+08	8.90763e+06	8.14501e+06	7.0785e+06	8.07568e+06	9.12573e+06	1.04598e+07
Com_873_pos	Gly-Val	--	C7H14N2O3	174.101	3.349	175.108	--	--	HMDB0028854	--	Organic acids and derivatives	Carboxylic acids and derivatives	Amino acids, peptides, and analogues	--	--	--	No results	Full match	Full match	Organic acids and derivatives	Carboxylic acids and derivatives	Amino acids, peptides, and analogues	Dipeptides	184.256	7.52557	1.12592e-12	1	1.30085	up	1.29498e+09	1.66252e+09	1.8529e+09	1.93574e+09	1.89556e+09	1.20501e+09	1.11391e+07	7.79342e+06	7.66956e+06	7.74216e+06	8.8019e+06	1.02942e+07
Com_1698_neg	N-Acetyl-DL-tryptophan	--	C13H14N2O3	246.1	5.484	245.093	--	--	--	--	--	--	--	--	--	--	Full match	Full match	Full match	Organic acids and derivatives	Carboxylic acids and derivatives	Amino acids, peptides, and analogues	N-acyl-alpha amino acids	28.5434	4.83508	1.22437e-12	1	1.39339	up	2.45089e+08	3.15369e+08	2.89695e+08	2.35949e+08	2.63073e+08	2.28016e+08	8.48662e+06	8.27099e+06	8.6677e+06	9.61949e+06	9.97332e+06	1.02377e+07
Com_194_neg	4-Hydroxybenzoic acid	4-Hydroxybenzoate; Hydroxybenzoic acid; 4-Hydroxybenzoic acid; Hydroxybenzenecarboxylic acid	C7H6O3	138.032	5.438	137.024	cpd:C00156	map00130 Ubiquinone and other terpenoid-quinone biosynthesis;map00360 Phenylalanine metabolism;map00790 Folate biosynthesis;map01100 Metabolic pathways;map01110 Biosynthesis of secondary metabolites	HMDB0000500	--	Benzenoids	Benzene and substituted derivatives	Benzoic acids and derivatives	--	--	--	No results	No results	Full match	Benzenoids	Benzene and substituted derivatives	Benzoic acids and derivatives	Hydroxybenzoic acid derivatives	0.0201953	-5.62983	1.22562e-12	1	1.32404	down	3.99086e+07	5.7863e+07	4.50662e+07	4.83249e+07	4.36386e+07	4.25329e+07	2.16239e+09	2.35547e+09	2.55152e+09	2.30696e+09	2.35831e+09	1.99794e+09
Com_40_neg	2-Isopropylmalate	--	C7H12O5	176.068	3.968	175.061	--	--	HMDB0000402	--	Lipids and lipid-like molecules	Fatty Acyls	Fatty acids and conjugates	--	--	--	No results	No results	Full match	Lipids and lipid-like molecules	Fatty Acyls	Fatty acids and conjugates	Hydroxy fatty acids	194.261	7.60185	1.37579e-12	1	1.04786	up	2.76364e+10	3.40036e+10	3.2667e+10	3.558e+10	3.25086e+10	2.46324e+10	2.07846e+08	1.22564e+08	1.42344e+08	1.55762e+08	1.43515e+08	1.90736e+08
Com_4788_pos	Dl-2-Amino-3-phosphonopropionic acid	--	C3H8NO5P	169.014	3.201	170.022	--	--	--	--	--	--	--	--	--	--	No results	No results	Full match					30.9569	4.95219	1.64599e-12	1	1.22848	up	1.25726e+08	1.46085e+08	1.4762e+08	1.75507e+08	1.58456e+08	1.1749e+08	4.55869e+06	4.07775e+06	4.30584e+06	4.45074e+06	5.98662e+06	4.7525e+06
Com_185_pos	Kanosamine	Kanosamine; D-Kanosamine; 3-Amino-3-deoxy-D-glucose	C6H13NO5	161.069	1.306	162.076	cpd:C12212	--	--	--	--	--	--	--	--	--	Invalid mass	Invalid mass	No match	Organic oxygen compounds	Organooxygen compounds	Carbohydrates and carbohydrate conjugates	Hexoses	23.0097	4.52417	1.681e-12	1	1.21586	up	4.99456e+09	5.95192e+09	6.14381e+09	7.04774e+09	6.71735e+09	5.62001e+09	3.31771e+08	2.67124e+08	2.56177e+08	2.56535e+08	2.1811e+08	2.55499e+08
Com_278_pos	3-(2-Hydroxyethyl)indole	--	C10H11NO	161.084	5.904	162.092	--	--	HMDB0003447	--	Organoheterocyclic compounds	Indoles and derivatives	Indoles	--	--	--	Full match	Full match	No results	Organoheterocyclic compounds	Indoles and derivatives	Indoles	3-alkylindoles	0.00508378	-7.61988	1.73164e-12	1	1.39191	down	2.2194e+07	2.87673e+07	2.60628e+07	2.90329e+07	3.14037e+07	3.36193e+07	6.0323e+09	4.97739e+09	5.40452e+09	5.44377e+09	5.58353e+09	6.21061e+09
Com_4153_neg	Curcumin	Curcumin; Kacha haldi	C21H20O6	368.126	5.927	367.119	cpd:C10443	map01110 Biosynthesis of secondary metabolites	HMDB0002269	--	Phenylpropanoids and polyketides	Diarylheptanoids	Linear diarylheptanoids	--	--	--	Full match	No results	No results	Phenylpropanoids and polyketides	Diarylheptanoids	Linear diarylheptanoids	Curcuminoids	14.7793	3.88551	2.0139e-12	1	1.1571	up	7.51508e+07	8.03522e+07	9.21736e+07	8.10913e+07	7.92798e+07	1.03057e+08	4.66453e+06	5.93512e+06	6.51338e+06	5.65819e+06	5.90752e+06	5.90368e+06
Com_780_pos	Ala-Val	--	C8H16N2O3	188.117	3.013	189.124	--	--	HMDB0028700	--	Organic acids and derivatives	Carboxylic acids and derivatives	Amino acids, peptides, and analogues	--	--	--	No results	Full match	Full match	Organic acids and derivatives	Carboxylic acids and derivatives	Amino acids, peptides, and analogues	Peptides	89.7825	6.48836	2.0554e-12	1	1.20729	up	6.59075e+08	7.98731e+08	8.40595e+08	8.27955e+08	8.48873e+08	5.43237e+08	1.21824e+07	6.97408e+06	7.70039e+06	7.50932e+06	7.90421e+06	8.05641e+06
Com_3069_pos	6-[(4-methylphenyl)sulfonyl]-6-azabicyclo[3.2.1]octane	--	C14H19NO2S	287.099	2.915	288.106	--	--	--	--	--	--	--	--	--	--	Invalid mass	No results	No results					46.0274	5.52442	2.30443e-12	1	1.27123	up	3.14416e+08	2.29731e+08	2.72243e+08	2.81286e+08	2.66338e+08	2.69893e+08	5.98537e+06	5.37719e+06	5.77053e+06	6.04657e+06	6.11553e+06	6.2034e+06
Com_1173_neg	N-Acetyl-L-phenylalanine	N-Acetyl-L-phenylalanine	C11H13NO3	207.089	5.797	206.082	cpd:C03519	map00360 Phenylalanine metabolism	HMDB0000512	--	Organic acids and derivatives	Carboxylic acids and derivatives	Amino acids, peptides, and analogues	--	--	--	Full match	Full match	Full match	Organic acids and derivatives	Carboxylic acids and derivatives	Amino acids, peptides, and analogues	Phenylalanine and derivatives	24.0311	4.58683	2.48163e-12	1	1.38195	up	3.78461e+08	4.55689e+08	4.796e+08	5.22035e+08	4.78973e+08	3.77143e+08	1.92277e+07	1.77562e+07	1.68691e+07	2.19173e+07	1.67541e+07	1.94931e+07
Com_914_neg	N-Acetyl-D-alloisoleucine	--	C8H15NO3	173.105	5.773	172.098	--	--	--	--	--	--	--	--	--	--	Full match	Not the top hit	Full match	Organic acids and derivatives	Carboxylic acids and derivatives	Amino acids, peptides, and analogues	Isoleucine and derivatives	18.0707	4.17558	3.40554e-12	1	1.40047	up	5.22134e+08	6.24752e+08	6.52793e+08	6.9393e+08	6.53875e+08	5.29843e+08	3.21894e+07	2.88764e+07	4.25099e+07	3.07254e+07	3.43014e+07	3.4894e+07
Com_1310_pos	Isoquinoline	Isoquinoline; 2-Benzazine; Benzo[c]pyridine	C9H7N	129.058	6.317	130.065	cpd:C06323	--	HMDB0034244	--	Organoheterocyclic compounds	Isoquinolines and derivatives	-	--	--	--	Full match	Full match	No results	Organoheterocyclic compounds	Isoquinolines and derivatives	Not available	Isoquinolines and derivatives	0.027181	-5.20126	5.31405e-12	1	1.08501	down	1.61353e+07	2.15492e+07	2.05097e+07	2.07925e+07	2.17337e+07	1.64951e+07	8.05768e+08	5.94474e+08	7.17256e+08	6.66793e+08	9.21453e+08	6.06664e+08
Com_3137_pos	5'-S-Methyl-5'-thioadenosine	--	C11H15N5O3S	297.091	5.283	298.098	--	--	HMDB0001173	--	Nucleosides, nucleotides, and analogues	5'-deoxyribonucleosides	5'-deoxy-5'-thionucleosides	--	--	--	Full match	Full match	Full match	Nucleosides, nucleotides, and analogues	5'-deoxyribonucleosides	5'-deoxy-5'-thionucleosides	5'-deoxy-5'-thionucleosides	132.225	7.04685	5.70511e-12	1	1.38691	up	2.23264e+08	1.81939e+08	2.21323e+08	2.34817e+08	2.10545e+08	3.66897e+08	1.50915e+06	1.5783e+06	1.56926e+06	1.86988e+06	1.73436e+06	2.62036e+06
Com_867_pos	(2R,3S,4S,5R,6R)-2-(hydroxymethyl)-6-(propan-2-yloxy)oxane-3,4,5-triol	--	C9H18O6	222.111	1.475	223.118	--	--	--	--	--	--	--	--	--	--	Full match	No results	No results					0.102474	-3.28667	5.96388e-12	1	1.39739	down	1.51589e+08	1.4788e+08	1.32966e+08	1.61803e+08	1.33322e+08	1.22042e+08	1.46419e+09	1.44181e+09	1.2499e+09	1.14873e+09	1.5218e+09	1.46448e+09
Com_222_neg	Mesaconic acid	Mesaconate; 2-Methylfumarate; Mesaconic acid; Methylfumaric acid; (E)-2-Methyl-2-butenedioic acid	C5H6O4	130.026	5.098	129.019	cpd:C01732	map00630 Glyoxylate and dicarboxylate metabolism;map00660 C5-Branched dibasic acid metabolism;map01100 Metabolic pathways;map01200 Carbon metabolism	HMDB0000749	LMFA01170116	Lipids and lipid-like molecules	Fatty Acyls	Fatty acids and conjugates	Fatty Acyls [FA]	Fatty Acids and Conjugates [FA01]	Dicarboxylic acids [FA0117]	Full match	Full match	Full match	Lipids and lipid-like molecules	Fatty Acyls	Fatty acids and conjugates	Methyl-branched fatty acids	18.3327	4.19635	6.28519e-12	1	1.24237	up	2.75386e+09	3.02214e+09	3.37739e+09	3.27793e+09	3.14428e+09	2.50704e+09	1.69845e+08	1.5008e+08	1.5981e+08	1.57172e+08	1.65446e+08	1.84007e+08
Com_4756_neg	Piceatannol	Piceatannol; 3,3',4'5-Tetrahydroxystilbene	C14H12O4	244.074	6.325	243.066	cpd:C05901	map01110 Biosynthesis of secondary metabolites	HMDB0303377	LMPK13090006	Phenylpropanoids and polyketides	Stilbenes	-	Polyketides [PK]	Aromatic polyketides [PK13]	Diphenyl ethers, biphenyls, dibenzyls and stilbenes [PK1309]	Full match	Partial match	No results	Phenylpropanoids and polyketides	Stilbenes	Not available	Stilbenes	24.233	4.5989	7.55494e-12	1	1.193	up	6.72252e+07	5.94661e+07	7.60831e+07	5.38875e+07	5.83434e+07	4.95457e+07	2.08496e+06	3.17116e+06	2.2121e+06	2.66284e+06	2.66635e+06	2.24619e+06
Com_488_pos	5-[4-(phenylsulfonyl)phenyl]-1H-pyrazole	--	C15H12N2O2S	284.063	5.716	285.07	--	--	--	--	--	--	--	--	--	--	Full match	No results	No results					352.571	8.46177	7.86912e-12	1	1.18936	up	1.82882e+09	3.64044e+09	2.70156e+09	3.74628e+09	3.21079e+09	3.94838e+09	1.18903e+07	5.71048e+06	9.58491e+06	9.19802e+06	1.09999e+07	6.7225e+06
Com_830_pos	N,N-Dimethylglycine	N,N-Dimethylglycine; Dimethylglycine	C4H9NO2	103.064	5.141	104.071	cpd:C01026	map00260 Glycine, serine and threonine metabolism;map01100 Metabolic pathways	HMDB0000092	--	Organic acids and derivatives	Carboxylic acids and derivatives	Amino acids, peptides, and analogues	--	--	--	Invalid mass	Invalid mass	No results	Organic acids and derivatives	Carboxylic acids and derivatives	Amino acids, peptides, and analogues	Alpha amino acids	478.742	8.9031	1.10359e-11	1	1.28289	up	1.11268e+09	1.28139e+09	1.98496e+09	1.48883e+09	1.68171e+09	8.01579e+08	3.38481e+06	1.78322e+06	3.73581e+06	2.27875e+06	2.83771e+06	3.42365e+06
Com_44_neg	Glutaconic acid	(E)-Glutaconate; trans-Glutaconate; trans-Glutaconic acid; Glutaconic acid	C5H6O4	130.026	2.223	129.019	cpd:C02214	--	HMDB0000620	LMFA01170109	Organic acids and derivatives	Carboxylic acids and derivatives	Dicarboxylic acids and derivatives	Fatty Acyls [FA]	Fatty Acids and Conjugates [FA01]	Dicarboxylic acids [FA0117]	Full match	Full match	Full match	Organic acids and derivatives	Carboxylic acids and derivatives	Tricarboxylic acids and derivatives	Tricarboxylic acids and derivatives	35.1125	5.13391	1.24849e-11	1	1.18814	up	2.50823e+10	2.73377e+10	2.71522e+10	2.99584e+10	2.91285e+10	2.76404e+10	7.14464e+08	6.53311e+08	8.77692e+08	8.05413e+08	7.99919e+08	8.8539e+08
Com_2379_neg	Gibberellin A4	Gibberellin A4	C19H24O5	332.159	5.469	331.151	cpd:C11864	map01110 Biosynthesis of secondary metabolites	HMDB0303447	LMPR0104170021	Lipids and lipid-like molecules	Prenol lipids	Diterpenoids	Prenol Lipids [PR]	Isoprenoids [PR01]	C20 isoprenoids (diterpenes) [PR0104]	Invalid mass	No results	No results	Lipids and lipid-like molecules	Prenol lipids	Diterpenoids	C19-gibberellin 6-carboxylic acids	34.331	5.10144	1.31487e-11	1	1.32526	up	1.75954e+08	1.74908e+08	1.7742e+08	1.34788e+08	1.63512e+08	2.4091e+08	5.66545e+06	4.2391e+06	4.22524e+06	5.32679e+06	5.35125e+06	6.28623e+06
Com_1651_neg	4-Methylcatechol	4-Methylcatechol; 3,4-Dihydroxytoluene; 1,2-Dihydroxy-4-methylbenzene; 4-Methyl-1,2-benzenediol	C7H8O2	124.052	5.343	123.045	cpd:C06730	map01100 Metabolic pathways	HMDB0000873	--	Benzenoids	Phenols	Benzenediols	--	--	--	Full match	Not the top hit	No results	Benzenoids	Phenols	Benzenediols	Catechols	0.0644912	-3.95475	1.97686e-11	1	1.0974	down	1.40197e+07	1.09927e+07	1.31212e+07	1.01653e+07	1.21884e+07	1.29593e+07	1.75062e+08	1.88383e+08	2.06873e+08	2.0246e+08	1.93444e+08	1.72642e+08
Com_19093_pos	Isobutyryl carnitine	--	C11H21NO4	231.148	5.471	249.182	--	--	--	--	--	--	--	--	--	--	No results	No results	Full match	Lipids and lipid-like molecules	Fatty Acyls	Fatty acid esters	Acyl carnitines	6.0398	2.5945	2.09303e-11	1	1.31288	up	1.5367e+07	1.88717e+07	2.02032e+07	1.82251e+07	1.83724e+07	1.6505e+07	2.73263e+06	2.77621e+06	2.7651e+06	3.12681e+06	3.26466e+06	3.14055e+06
Com_2210_pos	3,4-Dihydroxybenzaldehyde	3,4-Dihydroxybenzaldehyde; Protocatechualdehyde	C7H6O3	138.032	5.637	139.039	cpd:C16700	--	HMDB0059965	--	Organic oxygen compounds	Organooxygen compounds	Carbonyl compounds	--	--	--	Full match	Full match	Full match	Organic oxygen compounds	Organooxygen compounds	Carbonyl compounds	Hydroxybenzaldehydes	0.0774773	-3.69008	2.36635e-11	1	1.09233	down	2.72089e+07	2.95281e+07	3.48847e+07	3.085e+07	3.25919e+07	2.36469e+07	3.38137e+08	3.659e+08	3.3724e+08	4.24084e+08	4.81579e+08	3.59678e+08
Com_9_neg	D-(-)-Fructose	--	C6H12O6	180.063	1.405	179.056	--	--	HMDB0000660	--	Organic oxygen compounds	Organooxygen compounds	Carbohydrates and carbohydrate conjugates	--	--	--	Full match	Full match	Full match	Organic oxygen compounds	Organooxygen compounds	Carbohydrates and carbohydrate conjugates	C-glycosyl compounds	0.0102712	-6.60525	2.52095e-11	1	1.39762	down	8.68343e+08	1.08726e+09	1.16182e+09	1.3409e+09	1.24855e+09	7.00259e+08	6.16104e+10	1.06595e+11	1.24899e+11	1.21918e+11	1.06992e+11	1.0178e+11
Com_1738_neg	N-Acetylornithine	N-Acetylornithine; N2-Acetyl-L-ornithine	C7H14N2O3	174.1	3.291	173.093	cpd:C00437	map00220 Arginine biosynthesis;map01100 Metabolic pathways;map01110 Biosynthesis of secondary metabolites;map01210 2-Oxocarboxylic acid metabolism;map01230 Biosynthesis of amino acids	HMDB0240589	--	Organic acids and derivatives	Carboxylic acids and derivatives	Amino acids, peptides, and analogues	--	--	--	Full match	Full match	Full match	Organic acids and derivatives	Carboxylic acids and derivatives	Amino acids, peptides, and analogues	N-acyl-alpha amino acids	28.0223	4.8085	2.86395e-11	1	1.14647	up	9.84277e+07	1.02374e+08	9.90656e+07	1.02376e+08	1.05135e+08	9.87017e+07	3.72201e+06	3.48002e+06	3.70423e+06	3.39643e+06	3.28196e+06	4.04388e+06
Com_5831_pos	Propionyl-L-carnitine	--	C10H19NO4	217.132	5.539	218.139	--	--	HMDB0000824	--	Lipids and lipid-like molecules	Fatty Acyls	Fatty acid esters	--	--	--	No results	No results	Full match	Lipids and lipid-like molecules	Fatty Acyls	Fatty acid esters	Acyl carnitines	42.0345	5.3935	2.93809e-11	1	1.29819	up	1.15242e+08	1.19454e+08	8.85412e+07	1.13927e+08	1.20529e+08	1.57042e+08	2.5629e+06	3.1654e+06	2.58816e+06	2.55371e+06	2.76982e+06	3.36358e+06
Com_738_neg	Cinnamyl alcohol	Cinnamyl alcohol; 3-Phenyl-2-propen-1-ol; Styrylcarbinol	C9H10O	134.073	5.693	133.066	cpd:C02394	map01110 Biosynthesis of secondary metabolites	HMDB0029697	--	Phenylpropanoids and polyketides	Cinnamyl alcohols	-	--	--	--	Full match	No results	No results	Phenylpropanoids and polyketides	Cinnamyl alcohols	Not available	Cinnamyl alcohols	47.0685	5.55669	3.30841e-11	1	1.01007	up	7.00373e+08	8.64999e+08	7.41241e+08	8.35671e+08	7.69538e+08	6.32672e+08	1.61731e+07	1.2331e+07	1.49215e+07	1.44557e+07	2.1136e+07	1.75334e+07
Com_628_pos	Choline bitartrate	--	C9H19NO7	253.117	2.323	254.124	--	--	HMDB0250194	--	Organic acids and derivatives	Organic sulfuric acids and derivatives	Sulfuric acid esters	--	--	--	No results	No results	Full match	Organic nitrogen compounds	Organonitrogen compounds	Quaternary ammonium salts	Cholines	80.8626	6.3374	5.684e-11	1	1.13102	up	1.79801e+09	2.21358e+09	2.22079e+09	2.82356e+09	2.90386e+09	1.4801e+09	3.94753e+07	2.60788e+07	2.61314e+07	2.17878e+07	2.57822e+07	2.69511e+07
Com_7122_pos	Isoproterenol	Isoproterenol; Isoprenaline	C11H17NO3	211.122	6.276	212.129	cpd:C07056	--	HMDB0015197	--	Benzenoids	Phenols	Benzenediols	--	--	--	No results	No results	Full match	Benzenoids	Phenols	Benzenediols	Catechols	57.9251	5.85612	7.4527e-11	1	1.22829	up	9.68883e+07	9.73329e+07	7.83481e+07	7.90682e+07	7.65653e+07	8.20121e+07	1.67264e+06	1.17998e+06	1.25799e+06	1.40157e+06	1.96459e+06	1.33142e+06
Com_945_pos	Pyrrole-2-carboxylic acid	--	C5H5NO2	111.033	1.738	112.04	--	--	HMDB0004230	--	Organoheterocyclic compounds	Pyrroles	Pyrrole carboxylic acids and derivatives	--	--	--	Invalid mass	Invalid mass	No results	Organoheterocyclic compounds	Pyrroles	Pyrrole carboxylic acids and derivatives	Pyrrole 2-carboxylic acids	65.5657	6.03487	7.66537e-11	1	1.33993	up	9.13818e+08	1.51926e+09	1.54981e+09	1.48586e+09	1.73854e+09	1.0362e+09	2.95158e+07	2.43477e+07	1.4536e+07	2.02985e+07	1.61206e+07	2.091e+07
Com_84_neg	Pimelic acid	Pimelate; Pimelic acid; Heptanedioic acid; 6-Carboxyhexanoate	C7H12O4	160.073	5.652	159.066	cpd:C02656	map00780 Biotin metabolism;map01100 Metabolic pathways	HMDB0000857	LMFA01170051	Lipids and lipid-like molecules	Fatty Acyls	Fatty acids and conjugates	Fatty Acyls [FA]	Fatty Acids and Conjugates [FA01]	Dicarboxylic acids [FA0117]	Full match	Partial match	Full match	Lipids and lipid-like molecules	Fatty Acyls	Fatty acids and conjugates	Medium-chain fatty acids	655.257	9.35592	8.80368e-11	1	1.25161	up	8.8038e+09	1.18979e+10	1.35524e+10	1.29608e+10	1.25058e+10	8.28381e+09	1.5693e+07	1.69254e+07	1.96675e+07	1.65467e+07	1.62691e+07	1.86812e+07
Com_317_pos	2-Aminopimelic acid	--	C7H13NO4	175.085	1.531	176.092	--	--	HMDB0034252	--	Organic acids and derivatives	Carboxylic acids and derivatives	Amino acids, peptides, and analogues	--	--	--	No results	Full match	No results	Benzenoids	Fluorenes	Not available	Fluorenes	62.8294	5.97337	1.03591e-10	1	1.38156	up	3.68307e+09	5.91873e+09	6.3501e+09	6.27371e+09	6.5943e+09	4.69154e+09	8.77875e+07	8.75093e+07	8.23659e+07	9.56354e+07	7.0657e+07	1.09417e+08
Com_601_pos	Leucylproline	--	C11H20N2O3	211.122	5.203	212.129	--	--	HMDB0011175	--	Organic acids and derivatives	Carboxylic acids and derivatives	Amino acids, peptides, and analogues	--	--	--	Invalid mass	Invalid mass	No match	Organic acids and derivatives	Carboxylic acids and derivatives	Amino acids, peptides, and analogues	Dipeptides	88.246	6.46346	1.05903e-10	1	1.29564	up	1.89315e+09	2.41377e+09	2.92557e+09	2.7929e+09	3.03618e+09	2.45085e+09	3.0502e+07	2.72944e+07	2.43153e+07	1.91194e+07	3.54777e+07	3.90772e+07
Com_21137_pos	3-[(4-chlorophenyl)thio]-1-phenylprop-2-en-1-one	--	C15H11ClOS	137.012	7.111	297.012	--	--	--	--	--	--	--	--	--	--	Invalid mass	No results	No results					0.0995773	-3.32804	1.0918e-10	1	1.27231	down	905096	1.11183e+06	1.36866e+06	1.09645e+06	970692	1.00426e+06	1.08432e+07	1.04221e+07	1.15417e+07	1.16799e+07	8.07504e+06	1.2282e+07
Com_2825_neg	Myricetin	Myricetin; 3,5,7,3',4',5'-Hexahydroxyflavone	C15H10O8	318.036	3.145	317.029	cpd:C10107	--	HMDB0002755	LMPK12110001	Phenylpropanoids and polyketides	Flavonoids	Flavones	Polyketides [PK]	Flavonoids [PK12]	Flavones and Flavonols [PK1211]	Full match	No results	No results	Phenylpropanoids and polyketides	Flavonoids	Flavones	Flavonols	24.9615	4.64163	1.24577e-10	1	1.21998	up	1.10126e+08	1.53562e+08	1.5542e+08	1.22309e+08	1.5618e+08	1.33194e+08	6.03876e+06	5.54509e+06	5.44391e+06	5.17039e+06	5.03378e+06	6.05105e+06
Com_1_neg	D-(+)-Mannose	--	C6H12O6	180.063	1.564	179.056	--	--	--	--	--	--	--	--	--	--	Full match	Full match	Full match	Organic oxygen compounds	Organooxygen compounds	Carbohydrates and carbohydrate conjugates	Hexoses	0.0541058	-4.20807	1.5813e-10	1	1.39812	down	1.80989e+10	1.45041e+10	1.29522e+10	1.54521e+10	1.37597e+10	1.17277e+10	2.26991e+11	2.77161e+11	2.90501e+11	2.68887e+11	2.61828e+11	2.73252e+11
Com_3303_pos	7H-benzo[de]benzo[4,5]imidazo[2,1-a]isoquinolin-7-one	--	C18H10N2O	270.078	1.31	271.085	--	--	--	--	--	--	--	--	--	--	Invalid mass	No results	No results					56.4692	5.81939	1.6683e-10	1	1.24062	up	1.75098e+08	3.13059e+08	2.80786e+08	3.38104e+08	3.57907e+08	2.47038e+08	4.05827e+06	3.74259e+06	3.82894e+06	5.62061e+06	5.67975e+06	7.38708e+06
Com_3843_pos	6-Hydroxymelatonin	6-Hydroxymelatonin	C13H16N2O3	248.117	5.505	249.124	cpd:C05643	map00380 Tryptophan metabolism	HMDB0004081	--	Organoheterocyclic compounds	Indoles and derivatives	Hydroxyindoles	--	--	--	No results	No results	Full match	Organoheterocyclic compounds	Indoles and derivatives	Hydroxyindoles	Hydroxyindoles	8.23566	3.04188	1.69751e-10	1	1.25411	up	2.30564e+08	2.70514e+08	2.7856e+08	2.79534e+08	2.7494e+08	1.95473e+08	3.20265e+07	2.57554e+07	2.64075e+07	3.4752e+07	3.39925e+07	3.27932e+07
Com_2705_pos	H-Gly-Pro-OH	--	C7H12N2O3	172.085	5.907	173.093	--	--	--	--	--	--	--	--	--	--	No results	No results	Full match	Organic acids and derivatives	Carboxylic acids and derivatives	Amino acids, peptides, and analogues	Dipeptides	0.0133141	-6.2309	1.71901e-10	1	1.315	down	2.95256e+06	3.73839e+06	3.39486e+06	3.4761e+06	4.65757e+06	1.90937e+06	3.51993e+08	2.35004e+08	2.30911e+08	2.31579e+08	1.62137e+08	3.00216e+08
Com_480_pos	(5-L-Glutamyl)-L-Amino Acid	--	C8H14N2O5	218.091	1.544	219.098	--	--	--	--	--	--	--	--	--	--	No results	No results	Full match	Organic acids and derivatives	Carboxylic acids and derivatives	Amino acids, peptides, and analogues	N-acyl-alpha amino acids	35.5257	5.15079	1.73704e-10	1	1.38129	up	2.52793e+09	3.19197e+09	4.1401e+09	3.43533e+09	3.22988e+09	2.30244e+09	8.12295e+07	1.09551e+08	8.34341e+07	8.94086e+07	9.32863e+07	7.30627e+07
Com_6393_pos	3-(3,4,5-trimethoxyphenyl)propanoic acid	--	C12H16O5	262.085	6.126	263.092	--	--	HMDB0030254	--	Phenylpropanoids and polyketides	Phenylpropanoic acids	-	--	--	--	Invalid mass	No results	No results					0.0321957	-4.95699	1.78115e-10	1	1.28569	down	3.07666e+06	3.06488e+06	3.16184e+06	3.2384e+06	3.17715e+06	3.58996e+06	8.38455e+07	9.66451e+07	9.77903e+07	1.15263e+08	1.16568e+08	8.96227e+07
Com_4859_pos	Dl-3-Hydroxynorvaline	--	C5H11NO3	133.074	1.402	134.082	--	--	--	--	--	--	--	--	--	--	No results	No results	Full match	Organic acids and derivatives	Carboxylic acids and derivatives	Amino acids, peptides, and analogues	Alpha amino acids	25.147	4.65231	1.97911e-10	1	1.3454	up	1.69579e+08	1.57867e+08	1.46646e+08	1.14277e+08	1.51258e+08	9.54063e+07	4.60955e+06	5.10129e+06	5.15994e+06	4.80048e+06	6.44285e+06	7.09197e+06
Com_9749_pos	Tyramine	Tyramine; 2-(p-Hydroxyphenyl)ethylamine	C8H11NO	137.084	6.136	138.092	cpd:C00483	map00350 Tyrosine metabolism;map00680 Methane metabolism;map01110 Biosynthesis of secondary metabolites	HMDB0000306	--	Benzenoids	Benzene and substituted derivatives	Phenethylamines	--	--	--	No results	No results	Full match	Benzenoids	Benzene and substituted derivatives	Phenethylamines	Phenethylamines	0.0493126	-4.3419	2.37008e-10	1	1.2458	down	1.84228e+06	1.85449e+06	2.28025e+06	2.81827e+06	2.80394e+06	2.03598e+06	3.39612e+07	3.71587e+07	5.34376e+07	4.72085e+07	6.00179e+07	4.47216e+07
Com_1117_pos	L-Kynurenine	L-Kynurenine; 3-Anthraniloyl-L-alanine	C10H12N2O3	208.085	1.538	209.093	cpd:C00328	map00380 Tryptophan metabolism;map01100 Metabolic pathways	HMDB0000684	--	Organic oxygen compounds	Organooxygen compounds	Carbonyl compounds	--	--	--	No results	No results	Full match	Organic oxygen compounds	Organooxygen compounds	Carbonyl compounds	Alkyl-phenylketones	58.0298	5.85872	2.55257e-10	1	1.22463	up	5.35781e+08	5.85391e+08	5.67547e+08	8.89132e+08	7.54643e+08	3.95603e+08	9.375e+06	9.08779e+06	1.28068e+07	9.01885e+06	9.21033e+06	1.47457e+07
Com_289_neg	L-Hydroxyproline	Hydroxyproline; L-Hydroxyproline; trans-4-Hydroxy-L-proline	C5H9NO3	131.058	5.76	130.051	cpd:C01157	map00330 Arginine and proline metabolism;map01100 Metabolic pathways	HMDB0000725	--	Organic acids and derivatives	Carboxylic acids and derivatives	Amino acids, peptides, and analogues	--	--	--	No results	No results	Full match	Organic acids and derivatives	Carboxylic acids and derivatives	Amino acids, peptides, and analogues	Proline and derivatives	31.0731	4.95759	2.56482e-10	1	1.34343	up	2.33115e+09	1.66118e+09	1.82025e+09	1.27991e+09	1.71995e+09	2.27165e+09	7.31757e+07	6.04754e+07	6.22634e+07	4.68732e+07	5.37024e+07	6.02208e+07
Com_1656_pos	Diethyl maleate	--	C8H12O4	172.074	5.467	173.082	--	--	HMDB0251249	--	Lipids and lipid-like molecules	Fatty Acyls	Fatty acid esters	--	--	--	No results	Full match	Full match	Lipids and lipid-like molecules	Fatty Acyls	Fatty acid esters	Fatty acid esters	16.4952	4.04397	3.70532e-10	1	1.00564	up	5.51633e+08	7.5428e+08	8.37019e+08	8.05822e+08	7.93788e+08	6.22392e+08	4.38177e+07	4.1305e+07	3.93869e+07	4.26629e+07	5.23725e+07	4.50738e+07
Com_708_pos	4-nitro-7-piperidino-2,1,3-benzoxadiazole	--	C11H12N4O3	226.109	4.902	227.115	--	--	--	--	--	--	--	--	--	--	Invalid mass	No results	No results					48.824	5.60952	4.15397e-10	1	1.24315	up	1.97e+09	1.23602e+09	1.11216e+09	1.15772e+09	1.08119e+09	1.80709e+09	2.55766e+07	2.26058e+07	2.53353e+07	2.87812e+07	3.29159e+07	3.6098e+07
Com_24_neg	δ-Ribono-1,4-lactone	--	C5H8O5	148.037	3.367	147.03	--	--	--	--	--	--	--	--	--	--	Full match	Full match	Full match	Organic oxygen compounds	Organooxygen compounds	Carbohydrates and carbohydrate conjugates	Pentoses	67.2237	6.0709	4.5192e-10	1	1.03307	up	4.66821e+10	5.50485e+10	5.81365e+10	6.20595e+10	5.61999e+10	4.74604e+10	5.91814e+08	6.38631e+08	7.93421e+08	8.04973e+08	9.86814e+08	1.02768e+09
Com_1183_neg	L-Homocystine	L-Homocystine; Homocystine	C8H16N2O4S2	268.058	2.424	267.051	cpd:C01817	map00270 Cysteine and methionine metabolism	HMDB0000676	--	Organic acids and derivatives	Carboxylic acids and derivatives	Amino acids, peptides, and analogues	--	--	--	Invalid mass	No results	No results	Organic acids and derivatives	Carboxylic acids and derivatives	Amino acids, peptides, and analogues	L-alpha-amino acids	0.0252843	-5.30561	4.62177e-10	1	1.35475	down	6.48049e+06	6.40194e+06	8.30254e+06	7.52016e+06	5.10103e+06	4.12137e+06	1.94501e+08	2.06713e+08	2.46416e+08	3.01207e+08	2.71264e+08	2.79941e+08
Com_8113_neg	2-[6-(1H-benzo[d]imidazol-2-yl)-2-pyridyl]-1H-benzo[d]imidazole	--	C19H13N5	312.121	6.274	311.114	--	--	--	--	--	--	--	--	--	--	Invalid mass	No results	No results					10.4539	3.38597	4.65455e-10	1	1.19724	up	2.75036e+07	2.94372e+07	3.39767e+07	3.03847e+07	3.44127e+07	2.36995e+07	2.68182e+06	2.67085e+06	2.98713e+06	2.70979e+06	2.84205e+06	3.27074e+06
Com_2179_pos	Acetylcarnitine	--	C9H17NO4	203.116	5.343	204.124	--	--	HMDB0240773	LMFA07070060	Lipids and lipid-like molecules	Fatty Acyls	Fatty acid esters	Fatty Acyls [FA]	Fatty esters [FA07]	Fatty acyl carnitines [FA0707]	No results	No results	Full match	Lipids and lipid-like molecules	Fatty Acyls	Fatty acid esters	Acyl carnitines	118.755	6.89185	4.72655e-10	1	1.29823	up	4.12906e+08	4.81375e+08	5.8812e+08	5.87187e+08	5.18435e+08	4.35696e+08	6.99174e+06	3.59609e+06	4.21299e+06	3.39093e+06	3.46697e+06	3.803e+06
Com_2025_pos	L-Tyrosinemethylester	L-Tyrosine methyl ester	C10H13NO3	195.09	2.572	196.098	cpd:C03404	--	--	--	--	--	--	--	--	--	No results	No results	Full match					28.3496	4.82526	4.87604e-10	1	1.39532	up	4.10929e+08	5.68591e+08	6.47937e+08	5.80113e+08	6.55971e+08	4.1807e+08	2.08425e+07	2.02581e+07	1.68978e+07	1.58792e+07	2.03989e+07	2.14786e+07
Com_6692_pos	Albendazole-2-aminosulfone	Albendazole-2-aminosulfone	C10H13N3O2S	239.078	6.265	240.085	cpd:C16627	--	HMDB0247482	--	Organoheterocyclic compounds	Benzimidazoles	-	--	--	--	No results	Invalid mass	No results	Organoheterocyclic compounds	Benzimidazoles	Not available	Benzimidazoles	22.1664	4.47031	4.94628e-10	1	1.1507	up	7.56811e+07	7.82674e+07	7.08859e+07	6.60805e+07	7.43847e+07	1.2705e+08	3.1061e+06	2.90581e+06	3.31699e+06	3.23726e+06	4.72487e+06	4.92044e+06
Com_568_neg	2-Keto-4-methylthiobutyric acid	4-Methylthio-2-oxobutanoic acid; 4-Methylthio-2-oxobutanoate; 2-Keto-4-methylthiobutyric acid; 2-Oxo-4-methylthiobutanoate; 2-Oxo-4-methylthiobutanoic acid	C5H8O3S	148.019	5.173	147.012	cpd:C01180	map00270 Cysteine and methionine metabolism;map01100 Metabolic pathways;map01110 Biosynthesis of secondary metabolites;map01210 2-Oxocarboxylic acid metabolism	HMDB0001553	--	Lipids and lipid-like molecules	Fatty Acyls	Fatty acids and conjugates	--	--	--	No results	Full match	No results	Lipids and lipid-like molecules	Fatty Acyls	Fatty acids and conjugates	Thia fatty acids	0.00748536	-7.06171	5.61261e-10	1	1.24391	down	5.80248e+06	4.72179e+06	4.23067e+06	4.44749e+06	4.64843e+06	7.296e+06	6.72893e+08	6.06039e+08	7.57188e+08	6.69857e+08	7.02061e+08	7.52998e+08
Com_448_pos	Caffeine	Caffeine; 1,3,7-Trimethylxanthine	C8H10N4O2	194.08	1.602	195.087	cpd:C07481	map01100 Metabolic pathways;map01110 Biosynthesis of secondary metabolites	HMDB0001847	--	Organoheterocyclic compounds	Imidazopyrimidines	Purines and purine derivatives	--	--	--	Full match	No results	No match	Organoheterocyclic compounds	Imidazopyrimidines	Purines and purine derivatives	Xanthines	7.00075	2.80751	5.8921e-10	1	1.34903	up	3.5944e+09	3.94774e+09	4.0937e+09	4.21178e+09	4.24019e+09	2.92106e+09	5.67843e+08	5.34535e+08	4.51178e+08	5.52507e+08	5.98679e+08	5.81884e+08
Com_458_pos	2-Furoic acid	2-Furoate; 2-Furoic acid; 2-Furancarboxylic acid; Pyromucic acid	C5H4O3	112.017	1.709	113.024	cpd:C01546	--	HMDB0000617	--	Organoheterocyclic compounds	Furans	Furoic acid and derivatives	--	--	--	Full match	No results	Full match	Organoheterocyclic compounds	Furans	Furoic acid and derivatives	Furoic acids	0.30176	-1.72853	6.32063e-10	1	1.35384	down	9.28808e+08	1.09722e+09	1.00098e+09	9.79309e+08	9.9586e+08	8.44216e+08	3.14164e+09	3.0362e+09	2.78048e+09	3.46948e+09	3.37e+09	3.57649e+09
Com_1595_neg	Traumatic acid	Traumatic acid; (2E)-Dodecenedioic acid; Dodec-2-enedioic acid	C12H20O4	228.137	6.229	227.129	cpd:C16308	map00592 alpha-Linolenic acid metabolism;map01110 Biosynthesis of secondary metabolites	HMDB0000933	LMFA01170002	Lipids and lipid-like molecules	Fatty Acyls	Fatty acids and conjugates	Fatty Acyls [FA]	Fatty Acids and Conjugates [FA01]	Dicarboxylic acids [FA0117]	No results	No results	Full match	Lipids and lipid-like molecules	Fatty Acyls	Fatty acids and conjugates	Medium-chain fatty acids	141.54	7.14507	6.52091e-10	1	1.27236	up	2.24702e+08	2.98126e+08	3.33609e+08	3.24713e+08	2.94277e+08	2.03387e+08	1.9821e+06	1.89868e+06	1.72583e+06	2.14764e+06	1.99296e+06	2.11382e+06
Com_2049_neg	Glycochenodeoxycholic Acid (sodium salt)	--	C26H43NO5	485.286	5.293	484.278	--	--	--	--	--	--	--	--	--	--	Invalid mass	No results	No results					13.0587	3.70694	7.10934e-10	1	1.17448	up	9.52724e+07	1.34315e+08	1.44665e+08	1.56565e+08	1.5193e+08	1.06641e+08	8.10952e+06	1.13351e+07	1.16862e+07	9.60936e+06	1.19682e+07	7.741e+06
Com_611_pos	3-(3,4-dimethylphenyl)-3,4-dihydro-1,2,3-benzotriazin-4-one	--	C15H13N3O	273.085	1.755	274.093	--	--	--	--	--	--	--	--	--	--	Invalid mass	No results	No results					0.173236	-2.52919	7.27109e-10	1	1.19641	down	3.28151e+08	3.47282e+08	3.57476e+08	3.1999e+08	3.38965e+08	2.58364e+08	1.67533e+09	1.67028e+09	1.9269e+09	1.80878e+09	2.42385e+09	1.75251e+09
Com_4796_pos	dimethyl 4-(acetylamino)cyclohex-3-ene-1,3-dicarboxylate	--	C12H17NO5	255.109	5.369	256.116	--	--	--	--	--	--	--	--	--	--	Invalid mass	No results	No results					32.9808	5.04355	7.38994e-10	1	1.32824	up	1.58387e+08	2.02167e+08	1.55187e+08	2.23291e+08	1.61666e+08	1.58378e+08	4.91414e+06	5.24961e+06	5.11929e+06	5.52258e+06	5.9074e+06	5.3989e+06
Com_2886_pos	7-(2-thienyl)-5-(trifluoromethyl)[1,2,4]triazolo[1,5-a]pyrimidine	--	C10H5F3N4S	270.018	5.295	271.025	--	--	--	--	--	--	--	--	--	--	Full match	No results	No results					0.0170348	-5.87537	8.07769e-10	1	1.2356	down	4.40737e+06	4.46234e+06	4.40925e+06	4.25461e+06	4.29265e+06	5.06869e+06	2.38647e+08	2.30138e+08	2.53413e+08	2.8586e+08	3.48338e+08	2.22421e+08
Com_4843_neg	Dodecanedioic acid	Dodecanedioic acid	C12H22O4	230.152	6.217	229.144	cpd:C02678	--	HMDB0000623	LMFA01170009	Lipids and lipid-like molecules	Fatty Acyls	Fatty acids and conjugates	Fatty Acyls [FA]	Fatty Acids and Conjugates [FA01]	Dicarboxylic acids [FA0117]	Full match	Full match	No results	Lipids and lipid-like molecules	Fatty Acyls	Fatty acids and conjugates	Medium-chain fatty acids	22.6298	4.50015	8.70248e-10	1	1.29192	up	4.63329e+07	6.25155e+07	7.4051e+07	5.53877e+07	6.08717e+07	5.02523e+07	2.61877e+06	2.49275e+06	2.26196e+06	2.82327e+06	2.48754e+06	2.75601e+06
Com_2820_pos	Taxifolin	Taxifolin; Dihydroquercetin; (+)-Dihydroquercetin; (+)-Taxifolin; trans-Dihydroquercetin	C15H12O7	304.059	5.319	305.066	cpd:C01617	map01100 Metabolic pathways;map01110 Biosynthesis of secondary metabolites	HMDB0303943	LMPK12140721	Phenylpropanoids and polyketides	Flavonoids	Flavans	Polyketides [PK]	Flavonoids [PK12]	Flavanones [PK1214]	Full match	Full match	No results	Phenylpropanoids and polyketides	Flavonoids	Flavans	Flavanonols	0.0836578	-3.57936	8.99316e-10	1	1.18505	down	2.0366e+07	2.80758e+07	2.46599e+07	2.64879e+07	2.53985e+07	2.1932e+07	2.63968e+08	2.97143e+08	2.9191e+08	3.53106e+08	3.3694e+08	2.13136e+08
Com_5848_pos	3-Phospho-D-glyceric acid	--	C3H7O7P	185.993	1.37	187.001	--	--	HMDB0060180	--	Organic oxygen compounds	Organooxygen compounds	Carbohydrates and carbohydrate conjugates	--	--	--	No results	Full match	Full match	Organic oxygen compounds	Organooxygen compounds	Carbohydrates and carbohydrate conjugates	Sugar acids and derivatives	11.8256	3.56384	9.87251e-10	1	1.32069	up	1.00251e+08	1.39878e+08	1.60612e+08	1.60701e+08	1.63208e+08	1.15511e+08	1.43691e+07	1.43817e+07	1.24077e+07	1.02379e+07	1.00501e+07	9.59936e+06
Com_663_pos	(2R,3S,4S,5R,6R)-2-(hydroxymethyl)-6-(2-phenylethoxy)oxane-3,4,5-triol	--	C14H20O6	266.116	6.303	267.123	--	--	--	--	--	--	--	--	--	--	Invalid mass	No results	No results					169.699	7.40683	1.02494e-09	1	1.25148	up	2.14774e+09	1.15506e+09	9.16794e+08	8.60355e+08	7.50666e+08	1.04034e+09	4.52433e+06	5.7583e+06	6.33997e+06	8.49282e+06	7.11368e+06	8.26006e+06
Com_6466_pos	Lithocholic Acid	Lithocholic acid; Lithocholate; 3alpha-Hydroxy-5beta-cholanate; 3alpha-Hydroxy-5beta-cholanic acid	C24H40O3	414.249	5.24	415.256	cpd:C03990	--	HMDB0000761	LMST04010003	Lipids and lipid-like molecules	Steroids and steroid derivatives	Bile acids, alcohols and derivatives	Sterol Lipids [ST]	Bile acids and derivatives [ST04]	C24 bile acids, alcohols, and derivatives [ST0401]	Invalid mass	No results	No results	Lipids and lipid-like molecules	Steroids and steroid derivatives	Bile acids, alcohols and derivatives	Monohydroxy bile acids, alcohols and derivatives	21.4365	4.422	1.02551e-09	1	1.2479	up	6.105e+07	9.85153e+07	1.08091e+08	1.00403e+08	9.59852e+07	6.29785e+07	2.93962e+06	4.99873e+06	3.39052e+06	5.33011e+06	4.31147e+06	3.61478e+06
Com_8651_pos	1-Methylguanosine	--	C11H15N5O5	297.107	2.521	298.114	--	--	HMDB0001563	--	Nucleosides, nucleotides, and analogues	Purine nucleosides	-	--	--	--	No results	No results	Full match	Nucleosides, nucleotides, and analogues	Purine nucleosides	Not available	Purine nucleosides	8.34294	3.06056	1.1373e-09	1	1.2654	up	5.75052e+07	7.58948e+07	8.88676e+07	6.50917e+07	8.71501e+07	7.73669e+07	1.01356e+07	9.71977e+06	8.41876e+06	8.56872e+06	6.60247e+06	1.07174e+07
Com_12578_pos	DKK	--	C16H31N5O6	822.408	4.84	412.212	--	--	--	--	--	--	--	--	--	--	Invalid mass	No results	No results					17.6699	4.14322	1.17234e-09	1	1.20373	up	3.52959e+07	4.55573e+07	4.34233e+07	4.95639e+07	4.75509e+07	2.81934e+07	1.65614e+06	1.98005e+06	1.95098e+06	2.89325e+06	2.82143e+06	2.82301e+06
Com_3224_neg	N-(2,5-dichlorobenzyl)-5-ethyl-1H-indole-2-carboxamide	--	C18H16Cl2N2O	346.068	6.038	345.06	--	--	--	--	--	--	--	--	--	--	Invalid mass	No results	No results					0.021637	-5.53036	1.2548e-09	1	1.36935	down	1.73099e+06	1.16076e+06	1.15229e+06	1.42823e+06	1.56783e+06	1.90047e+06	8.20327e+07	6.9821e+07	8.09228e+07	7.45499e+07	3.67788e+07	6.91027e+07
Com_2787_pos	Deoxycytidine	Deoxycytidine; 2'-Deoxycytidine	C9H13N3O4	227.091	3.728	228.098	cpd:C00881	map00240 Pyrimidine metabolism	HMDB0000014	--	Nucleosides, nucleotides, and analogues	Pyrimidine nucleosides	Pyrimidine 2'-deoxyribonucleosides	--	--	--	No results	No results	Full match	Nucleosides, nucleotides, and analogues	Pyrimidine nucleotides	Pyrimidine deoxyribonucleotides	Pyrimidine 2'-deoxyribonucleoside monophosphates	70.331	6.13609	1.32383e-09	1	1.2633	up	3.52042e+08	2.45702e+08	2.40684e+08	2.34438e+08	2.46297e+08	1.95719e+08	3.40625e+06	3.37362e+06	3.39139e+06	3.55959e+06	3.75869e+06	4.04977e+06
Com_18770_pos	L-SelenoMethionine	--	C5H11NO2Se	196.995	1.253	198.002	--	--	HMDB0003966	--	Organic acids and derivatives	Carboxylic acids and derivatives	Amino acids, peptides, and analogues	--	--	--	No results	No results	Full match	Organic acids and derivatives	Carboxylic acids and derivatives	Amino acids, peptides, and analogues	L-alpha-amino acids	0.185733	-2.4287	1.32392e-09	1	1.20915	down	1.97534e+06	2.83253e+06	2.63657e+06	2.87393e+06	2.79733e+06	2.59274e+06	1.49487e+07	1.44196e+07	1.15838e+07	1.73029e+07	1.32867e+07	1.30336e+07
Com_1064_pos	β-Nicotinamide mononucleotide	Nicotinamide D-ribonucleotide; NMN; Nicotinamide mononucleotide; Nicotinamide ribonucleotide; Nicotinamide nucleotide; beta-Nicotinamide D-ribonucleotide; beta-Nicotinamide ribonucleotide; beta-Nicotinamide mononucleotide	C11H15N2O8P	334.057	1.531	335.064	cpd:C00455	map00760 Nicotinate and nicotinamide metabolism;map01100 Metabolic pathways	HMDB0000229	--	Nucleosides, nucleotides, and analogues	Pyridine nucleotides	Nicotinamide nucleotides	--	--	--	Full match	Full match	Full match	Nucleosides, nucleotides, and analogues	Pyridine nucleotides	Nicotinamide nucleotides	Nicotinamide nucleotides	162.544	7.34469	1.354e-09	1	1.2951	up	1.02333e+09	1.20532e+09	1.20353e+09	1.29833e+09	1.5006e+09	1.13426e+09	7.53508e+06	7.49939e+06	7.77872e+06	7.45038e+06	7.60857e+06	7.44099e+06
Com_16999_pos	5-[(E)-2-(3,5-dihydroxyphenyl)ethenyl]-2-methoxybenzene-1,3-diol	--	C15H14O5	274.085	5.607	275.092	--	--	--	--	--	--	--	--	--	--	Full match	Partial match	No results					0.101464	-3.30096	1.40227e-09	1	1.21164	down	1.7765e+06	1.88941e+06	1.92861e+06	1.94393e+06	2.01999e+06	1.99124e+06	1.77055e+07	1.77848e+07	1.6501e+07	2.15828e+07	2.16036e+07	1.86527e+07
Com_10048_neg	diethyl 2-{[2-(2,4-dichlorophenoxy)anilino]methylidene}malonate	--	C20H19Cl2NO5	423.063	6.094	422.055	--	--	--	--	--	--	--	--	--	--	Full match	No results	No results					16.0446	4.00401	1.66575e-09	1	1.26677	up	2.08836e+07	2.18479e+07	2.37965e+07	1.64873e+07	2.3124e+07	1.58443e+07	1.29418e+06	1.17594e+06	1.12018e+06	1.35545e+06	1.23287e+06	1.42417e+06
Com_753_neg	N-Isovalerylglycine	--	C7H13NO3	159.089	5.335	158.082	--	--	HMDB0245644	--	Organic acids and derivatives	Carboxylic acids and derivatives	Amino acids, peptides, and analogues	--	--	--	Full match	No results	Full match	Organic acids and derivatives	Carboxylic acids and derivatives	Amino acids, peptides, and analogues	N-acyl-alpha amino acids	73.2315	6.19439	1.68816e-09	1	1.2644	up	4.57422e+08	7.71677e+08	8.13519e+08	7.6868e+08	6.63038e+08	3.88757e+08	7.14305e+06	7.19978e+06	1.09157e+07	8.16377e+06	8.69372e+06	1.06358e+07
Com_139_neg	2'-Deoxyinosine	--	C10H12N4O4	252.085	1.521	251.077	--	--	HMDB0000071	--	Nucleosides, nucleotides, and analogues	Purine nucleosides	Purine 2'-deoxyribonucleosides	--	--	--	Full match	No results	Full match	Nucleosides, nucleotides, and analogues	Purine nucleosides	Purine 2'-deoxyribonucleosides	Purine 2'-deoxyribonucleosides	0.0504868	-4.30795	1.84268e-09	1	1.32359	down	1.77372e+08	2.35599e+08	2.21759e+08	2.52161e+08	2.13264e+08	1.71728e+08	4.02835e+09	4.02151e+09	4.40023e+09	4.45451e+09	4.44533e+09	3.84249e+09
Com_15151_pos	Octyl hydrogen phthalate	--	C16H22O4	278.148	5.524	279.155	--	--	HMDB0254869	--	Benzenoids	Benzene and substituted derivatives	Benzoic acids and derivatives	--	--	--	Invalid mass	No results	No results					16.8729	4.07664	2.01748e-09	1	1.36106	up	2.62185e+07	3.05007e+07	3.33023e+07	2.11728e+07	3.06648e+07	2.94046e+07	1.56687e+06	1.64737e+06	1.56302e+06	1.76122e+06	1.88718e+06	1.72455e+06
Com_10032_neg	4-Hydroxycoumarin	4-Hydroxycoumarin	C9H6O3	162.032	5.984	161.024	cpd:C20414	--	HMDB0003654	--	Phenylpropanoids and polyketides	Cinnamyl alcohols	-	--	--	--	No results	Full match	Full match	Phenylpropanoids and polyketides	Coumarins and derivatives	Hydroxycoumarins	4-hydroxycoumarins	11.8359	3.5651	2.14487e-09	1	1.27689	up	1.69132e+07	1.98887e+07	1.95601e+07	2.62646e+07	1.97375e+07	1.86735e+07	1.70981e+06	1.59561e+06	1.56934e+06	1.89793e+06	1.69793e+06	1.75569e+06
Com_686_neg	N1-(6-methyl-4-oxo-3,4-dihydroquinazolin-2-yl)-4-nitrobenzamide	--	C16H12N4O4	324.085	5.242	323.078	--	--	--	--	--	--	--	--	--	--	Full match	No results	No results					0.0263348	-5.24689	2.23348e-09	1	1.23618	down	2.01379e+07	9.17128e+06	9.45318e+06	1.00505e+07	9.5093e+06	1.54345e+07	2.78301e+08	4.55016e+08	6.24211e+08	5.47963e+08	5.13614e+08	3.8163e+08
Com_1908_neg	Terephthalic Acid	Terephthalate; Terephthalic acid; 1,4-Benzenedicarboxylic acid	C8H6O4	166.027	5.355	165.019	cpd:C06337	map01100 Metabolic pathways	HMDB0002428	--	Benzenoids	Benzene and substituted derivatives	Benzoic acids and derivatives	--	--	--	No results	No results	Full match	Organic acids and derivatives	Carboxylic acids and derivatives	Dicarboxylic acids and derivatives	Dicarboxylic acids and derivatives	0.155202	-2.68778	2.45931e-09	1	1.16118	down	1.90905e+07	2.1523e+07	2.69516e+07	2.22432e+07	2.20084e+07	2.4781e+07	1.38303e+08	1.0996e+08	1.79253e+08	1.54436e+08	1.55661e+08	1.42516e+08
Com_2617_pos	6-(3-hydroxybutan-2-yl)-5-(hydroxymethyl)-4-methoxy-2H-pyran-2-one	--	C11H16O5	210.088	6.174	211.095	--	--	--	--	--	--	--	--	--	--	Invalid mass	No results	No results					66.2428	6.04969	2.60163e-09	1	1.27837	up	3.04221e+08	4.85256e+08	4.52302e+08	4.38187e+08	3.93639e+08	2.13448e+08	8.15767e+06	6.06039e+06	5.70829e+06	3.99999e+06	2.99838e+06	7.60057e+06
Com_2551_pos	QLH	--	C17H28N6O5	396.213	2.502	397.22	--	--	--	--	--	--	--	--	--	--	Full match	No results	No results					54.0405	5.75597	2.75736e-09	1	1.22571	up	1.79501e+08	2.37478e+08	2.46945e+08	2.00237e+08	2.58699e+08	1.60369e+08	4.06518e+06	3.47993e+06	3.86861e+06	4.01069e+06	4.26424e+06	4.05706e+06
Com_1011_pos	Ala-Ile	--	C9H18N2O3	202.132	5.226	203.14	--	--	HMDB0028690	--	Organic acids and derivatives	Carboxylic acids and derivatives	Amino acids, peptides, and analogues	--	--	--	No results	Full match	Full match	Organic acids and derivatives	Carboxylic acids and derivatives	Amino acids, peptides, and analogues	Dipeptides	86.8353	6.44021	2.79819e-09	1	1.25358	up	6.3817e+08	1.06381e+09	1.19756e+09	1.20214e+09	1.07311e+09	6.2756e+08	1.28133e+07	9.85431e+06	8.72523e+06	1.275e+07	1.22808e+07	1.03966e+07
Com_1684_pos	(2R,3S,4S,5R,6S)-2-(hydroxymethyl)-6-phenoxyoxane-3,4,5-triol	--	C12H16O6	273.122	5.296	274.129	--	--	--	--	--	--	--	--	--	--	Invalid mass	No results	No results					25.9807	4.69937	2.81236e-09	1	1.117	up	6.63832e+08	3.9593e+08	3.87695e+08	3.36821e+08	3.97811e+08	5.35088e+08	2.09267e+07	1.83903e+07	1.80826e+07	1.80303e+07	1.55191e+07	1.36355e+07
Com_426_pos	Isohomovanillic acid	--	C9H10O4	160.074	5.671	161.081	--	--	HMDB0000333	--	Benzenoids	Phenols	Methoxyphenols	--	--	--	Invalid mass	Invalid mass	No match	Benzenoids	Phenols	Methoxyphenols	Methoxyphenols	20.3991	4.35043	2.98712e-09	1	1.11547	up	3.36988e+09	4.20186e+09	4.6475e+09	4.57017e+09	4.20791e+09	2.94214e+09	1.72718e+08	1.95451e+08	1.92974e+08	2.14478e+08	2.13259e+08	1.84676e+08
Com_380_neg	L-Glutamate	L-Glutamate; L-Glutamic acid; L-Glutaminic acid; Glutamate	C5H9NO4	147.053	3.969	146.046	cpd:C00025	map00220 Arginine biosynthesis;map00250 Alanine, aspartate and glutamate metabolism;map00330 Arginine and proline metabolism;map00332 Carbapenem biosynthesis;map00340 Histidine metabolism;map00430 Taurine and hypotaurine metabolism;map00480 Glutathione metabolism;map00630 Glyoxylate and dicarboxylate metabolism;map00650 Butanoate metabolism;map00660 C5-Branched dibasic acid metabolism;map00860 Po…	HMDB0060475	--	Organic acids and derivatives	Carboxylic acids and derivatives	Amino acids, peptides, and analogues	--	--	--	No results	No results	Full match	Organic acids and derivatives	Carboxylic acids and derivatives	Amino acids, peptides, and analogues	Glutamic acid and derivatives	1365.33	10.415	3.68615e-09	1	1.30882	up	1.07645e+09	1.47693e+09	1.45248e+09	1.10437e+09	1.46886e+09	2.37133e+09	1.16207e+06	1.07864e+06	1.05088e+06	1.03535e+06	1.00779e+06	1.22077e+06
Com_6490_neg	Leukotriene C4	Leukotriene C4; LTC4	C30H47N3O9S	625.312	6.131	624.305	cpd:C02166	map00590 Arachidonic acid metabolism;map01100 Metabolic pathways	HMDB0001198	LMFA03020003	Organic acids and derivatives	Carboxylic acids and derivatives	Amino acids, peptides, and analogues	Fatty Acyls [FA]	Eicosanoids [FA03]	Leukotrienes [FA0302]	Invalid mass	No results	No results	Organic acids and derivatives	Carboxylic acids and derivatives	Amino acids, peptides, and analogues	Oligopeptides	13.6681	3.77274	3.69001e-09	1	1.26297	up	4.40485e+07	2.79944e+07	3.11336e+07	3.24667e+07	4.02777e+07	3.94369e+07	2.75256e+06	2.40159e+06	2.36691e+06	2.80878e+06	2.51785e+06	2.90854e+06
Com_1778_pos	Xanthine	Xanthine	C5H4N4O2	152.034	2.848	153.041	cpd:C00385	map00230 Purine metabolism;map01100 Metabolic pathways;map01110 Biosynthesis of secondary metabolites	HMDB0000292	--	Organoheterocyclic compounds	Imidazopyrimidines	Purines and purine derivatives	--	--	--	Full match	Full match	Full match	Organoheterocyclic compounds	Imidazopyrimidines	Purines and purine derivatives	Xanthines	139.022	7.11917	3.72198e-09	1	1.35206	up	5.06621e+08	7.57919e+08	6.74717e+08	7.60452e+08	7.77285e+08	4.66506e+08	3.59414e+06	3.15907e+06	3.58014e+06	4.68738e+06	4.05905e+06	9.2863e+06
Com_582_pos	methyl 4-methyl-2-oxo-2H-pyran-6-carboxylate	--	C8H8O4	168.043	5.128	169.05	--	--	--	--	--	--	--	--	--	--	Full match	Partial match	Full match					0.0267139	-5.22626	3.72566e-09	1	1.19328	down	5.82813e+07	2.65753e+07	6.08541e+07	5.11795e+07	4.47964e+07	4.22222e+07	1.59204e+09	1.35672e+09	1.58728e+09	2.55704e+09	2.47359e+09	1.06107e+09
Com_4818_neg	N-(2-oxo-3-azepanyl)-4-(phenylsulfonyl)-2-thiophenesulfonamide	--	C16H18N2O5S3	414.037	6.044	413.029	--	--	--	--	--	--	--	--	--	--	Full match	No results	No results					0.0242916	-5.3634	3.73319e-09	1	1.29718	down	747549	787077	867097	1.04659e+06	1.1699e+06	1.41207e+06	3.59025e+07	4.06228e+07	3.76676e+07	3.9081e+07	4.68515e+07	4.81205e+07
Com_647_pos	N-Acetylglycine	--	C4H7NO3	117.043	5.512	118.051	--	--	HMDB0000532	--	Organic acids and derivatives	Carboxylic acids and derivatives	Amino acids, peptides, and analogues	--	--	--	No results	Invalid mass	No results	Organic acids and derivatives	Carboxylic acids and derivatives	Amino acids, peptides, and analogues	N-acyl-alpha amino acids	140.883	7.13835	3.8708e-09	1	1.22092	up	8.3441e+08	1.43675e+09	1.30958e+09	2.88472e+09	1.34162e+09	1.80344e+09	7.32153e+06	1.03702e+07	9.74239e+06	1.3164e+07	1.30965e+07	1.45219e+07
Com_6406_neg	Nicotinamide adenine dinucleotide phosphate	NADP+; NADP; Nicotinamide adenine dinucleotide phosphate; beta-Nicotinamide adenine dinucleotide phosphate; TPN; Triphosphopyridine nucleotide; beta-NADP+	C21H28N7O17P3	743.077	1.615	742.069	cpd:C00006	map00480 Glutathione metabolism;map00760 Nicotinate and nicotinamide metabolism;map01100 Metabolic pathways	HMDB0304435	--	Nucleosides, nucleotides, and analogues	(5'->5')-dinucleotides	-	--	--	--	No results	Full match	Full match	Nucleosides, nucleotides, and analogues	(5'-&gt;5')-dinucleotides	Not available	(5'-&gt;5')-dinucleotides	5.77686	2.53029	4.08707e-09	1	1.30241	up	3.42133e+07	3.95031e+07	4.88345e+07	5.21807e+07	4.49072e+07	4.13372e+07	8.22723e+06	6.70697e+06	6.50427e+06	7.91688e+06	7.88088e+06	7.93985e+06
Com_3976_pos	D-glutamine	--	C5H10N2O3	146.069	1.484	147.077	--	--	HMDB0003423	--	Organic acids and derivatives	Carboxylic acids and derivatives	Amino acids, peptides, and analogues	--	--	--	No results	No results	Full match	Organic acids and derivatives	Carboxylic acids and derivatives	Amino acids, peptides, and analogues	D-alpha-amino acids	22.5045	4.49214	4.16693e-09	1	1.28223	up	1.5225e+08	2.07827e+08	2.72204e+08	2.50752e+08	2.56111e+08	1.4391e+08	9.11031e+06	1.47403e+07	7.80131e+06	6.40623e+06	7.83392e+06	1.1121e+07
Com_2969_pos	Gly-Tyr	--	C11H14N2O4	238.096	4.935	239.103	--	--	HMDB0304778	--	Organic acids and derivatives	Carboxylic acids and derivatives	Amino acids, peptides, and analogues	--	--	--	No results	Full match	Full match	Organic acids and derivatives	Carboxylic acids and derivatives	Amino acids, peptides, and analogues	Peptides	27.6066	4.78694	4.17598e-09	1	1.20391	up	1.24609e+08	2.33493e+08	2.1341e+08	2.21688e+08	2.20337e+08	1.1767e+08	8.01332e+06	6.72781e+06	4.94347e+06	8.63191e+06	4.90648e+06	7.75289e+06
Com_1056_neg	D-Proline	D-Proline	C5H9NO2	115.063	2.92	114.056	cpd:C00763	map00330 Arginine and proline metabolism;map01100 Metabolic pathways	HMDB0003411	--	Organic acids and derivatives	Carboxylic acids and derivatives	Amino acids, peptides, and analogues	--	--	--	No results	No results	Full match	Organic acids and derivatives	Carboxylic acids and derivatives	Amino acids, peptides, and analogues	Proline and derivatives	153.402	7.26117	4.33748e-09	1	1.24854	up	4.96534e+08	3.14615e+08	3.17702e+08	2.43096e+08	2.84018e+08	3.96273e+08	2.35702e+06	2.05748e+06	2.42462e+06	2.02912e+06	2.06935e+06	2.44057e+06
Com_4989_neg	PC (2:0/3:0)	--	C13H26NO8P	401.148	6.109	400.14	--	--	--	--	--	--	--	--	--	--	No results	Invalid mass	No results	Lipids and lipid-like molecules	Glycerophospholipids	Glycerophosphocholines	Phosphocholines	0.0744555	-3.74748	4.55911e-09	1	1.21973	down	1.80608e+06	3.2019e+06	2.74435e+06	3.52656e+06	3.33227e+06	2.75582e+06	3.42924e+07	2.41562e+07	4.16104e+07	4.42845e+07	4.48027e+07	4.41068e+07
Com_7610_pos	DPK	--	C15H26N4O6	680.353	5.047	341.184	--	--	--	--	--	--	--	--	--	--	Invalid mass	No results	No results					11.4493	3.51719	4.57715e-09	1	1.11303	up	2.88458e+07	4.08548e+07	3.65029e+07	4.23525e+07	2.53514e+07	2.61109e+07	3.39785e+06	2.30419e+06	4.10625e+06	2.60843e+06	2.32001e+06	2.73312e+06
Com_6216_pos	N-Acetyl-L-leucine	N-Acetyl-L-leucine	C8H15NO3	173.106	5.721	174.113	cpd:C02710	--	HMDB0011756	--	Organic acids and derivatives	Carboxylic acids and derivatives	Amino acids, peptides, and analogues	--	--	--	No results	Full match	Full match	Organic acids and derivatives	Carboxylic acids and derivatives	Amino acids, peptides, and analogues	Leucine and derivatives	14.6956	3.87731	4.65246e-09	1	1.29186	up	9.593e+07	1.2138e+08	1.46361e+08	1.51292e+08	1.46871e+08	8.80865e+07	8.8521e+06	9.34174e+06	6.74214e+06	8.62176e+06	7.33135e+06	1.01411e+07
Com_5454_pos	Guanosine	Guanosine	C10H13N5O5	283.091	3.077	284.098	cpd:C00387	map00230 Purine metabolism;map01100 Metabolic pathways	HMDB0000133	--	Nucleosides, nucleotides, and analogues	Purine nucleosides	-	--	--	--	No results	No results	Full match	Nucleosides, nucleotides, and analogues	Purine nucleosides	Not available	Purine nucleosides	35.1869	5.13697	5.05504e-09	1	1.31688	up	9.02083e+07	1.41782e+08	1.77832e+08	9.44274e+07	1.82744e+08	8.58099e+07	2.93217e+06	2.73684e+06	4.82705e+06	2.91934e+06	2.99322e+06	5.55422e+06
Com_7659_pos	3,4,5-trihydroxy-6-methyloxan-2-yl 2-(methylamino)benzoate	--	C14H19NO6	297.12	5.479	298.127	--	--	--	--	--	--	--	--	--	--	Invalid mass	No results	No results					21.7	4.43963	5.13848e-09	1	1.28034	up	8.65476e+07	5.86422e+07	5.29261e+07	6.26962e+07	5.35569e+07	8.27626e+07	2.29287e+06	3.14579e+06	2.32012e+06	5.08499e+06	2.78413e+06	2.67305e+06
Com_3134_pos	Guanosine monophosphate	GMP; Guanosine 5'-phosphate; Guanosine monophosphate; Guanosine 5'-monophosphate; Guanylic acid	C10H14N5O8P	363.059	3.227	364.066	cpd:C00144	map00230 Purine metabolism;map01100 Metabolic pathways	HMDB0001397	--	Nucleosides, nucleotides, and analogues	Purine nucleotides	Purine ribonucleotides	--	--	--	No results	No results	Full match	Nucleosides, nucleotides, and analogues	Purine nucleotides	Purine ribonucleotides	Purine ribonucleoside monophosphates	44.6673	5.48115	6.11368e-09	1	1.33137	up	2.11917e+08	2.89318e+08	3.1997e+08	3.89006e+08	3.86384e+08	1.74148e+08	5.87889e+06	5.60079e+06	5.71621e+06	5.90798e+06	7.30221e+06	9.23685e+06
Com_1473_neg	N-(6-chloro-1,3-benzothiazol-2-yl)-4-(trifluoromethyl)benzamide	--	C15H8ClF3N2OS	356.001	1.519	354.993	--	--	--	--	--	--	--	--	--	--	Full match	No results	No results					0.0955448	-3.38768	6.74574e-09	1	1.23592	down	1.70061e+07	2.45935e+07	1.40831e+07	1.65757e+07	1.67193e+07	2.41279e+07	2.20939e+08	1.57826e+08	2.04178e+08	2.32751e+08	1.6517e+08	2.02933e+08
Com_1713_pos	2-[(carboxymethyl)(methyl)amino]-5-methoxybenzoic acid	--	C11H13NO5	239.078	5.571	240.085	--	--	--	--	--	--	--	--	--	--	Invalid mass	No results	No results					125.395	6.97033	6.77454e-09	1	1.26707	up	6.47789e+08	5.59714e+08	6.47837e+08	2.74725e+08	4.62664e+08	3.45616e+08	2.76116e+06	2.73543e+06	2.63552e+06	3.05412e+06	9.1683e+06	3.07822e+06
Com_212_neg	acetoacetate	Acetoacetate; 3-Oxobutanoic acid; beta-Ketobutyric acid; Acetoacetic acid	C4H6O3	102.032	1.553	101.024	cpd:C00164	map00280 Valine, leucine and isoleucine degradation;map00310 Lysine degradation;map00350 Tyrosine metabolism;map00640 Propanoate metabolism;map00650 Butanoate metabolism;map01100 Metabolic pathways	HMDB0304256	--	Organic acids and derivatives	Keto acids and derivatives	Short-chain keto acids and derivatives	--	--	--	No results	No results	Full match	Organic acids and derivatives	Keto acids and derivatives	Beta-keto acids and derivatives	Beta-keto acids and derivatives	0.0443032	-4.49645	7.08497e-09	1	1.36501	down	1.45331e+08	9.59319e+07	7.50021e+07	7.50435e+07	6.31472e+07	6.35689e+07	1.25032e+09	1.60701e+09	1.99185e+09	2.28597e+09	2.23973e+09	2.31785e+09
Com_9600_neg	SHexCer d44:3	--	C50H93NO11S	915.639	1.249	914.633	--	--	--	--	--	--	--	--	--	--	No results	Invalid mass	No results	Lipids and lipid-like molecules	Sphingolipids	Glycosphingolipids	Glycosphingolipids	75.6356	6.24099	7.11504e-09	1	1.28823	up	2.36105e+07	2.41809e+07	1.67095e+07	1.61482e+07	1.24434e+07	2.01127e+07	271134	219526	266059	266434	219864	253701
Com_26_neg	Methylmalonic acid	Methylmalonate; Methylmalonic acid	C4H6O4	118.026	3.23	117.019	cpd:C02170	map00240 Pyrimidine metabolism;map00280 Valine, leucine and isoleucine degradation;map00640 Propanoate metabolism	HMDB0000202	LMFA01170118	Organic acids and derivatives	Carboxylic acids and derivatives	Dicarboxylic acids and derivatives	Fatty Acyls [FA]	Fatty Acids and Conjugates [FA01]	Dicarboxylic acids [FA0117]	Full match	Not the top hit	Full match	Organic acids and derivatives	Carboxylic acids and derivatives	Dicarboxylic acids and derivatives	Dicarboxylic acids and derivatives	10.8335	3.43743	7.26271e-09	1	1.20586	up	3.51783e+10	4.97266e+10	4.65177e+10	5.65802e+10	4.7195e+10	3.33999e+10	3.61474e+09	3.76402e+09	4.43241e+09	3.67066e+09	4.58117e+09	4.7303e+09
Com_243_pos	1-(3-acetyl-2,4,6-trihydroxyphenyl)ethan-1-one	--	C10H10O5	210.053	1.621	211.061	--	--	--	--	--	--	--	--	--	--	Full match	No results	Full match					0.025273	-5.30626	7.51174e-09	1	1.30945	down	2.1558e+08	1.73305e+08	1.20028e+08	1.17297e+08	1.13326e+08	7.88232e+07	6.12654e+09	4.35809e+09	4.2868e+09	7.50605e+09	5.84657e+09	4.25672e+09
Com_182_pos	Nicotine	Nicotine; (S)-3-(1-Methylpyrrolidin-2-yl)pyridine; (S)-Nicotine	C10H14N2	162.116	2.048	163.123	cpd:C00745	map01100 Metabolic pathways;map01110 Biosynthesis of secondary metabolites	HMDB0001934	--	Organoheterocyclic compounds	Pyridines and derivatives	Pyrrolidinylpyridines	--	--	--	Full match	Full match	No results	Organoheterocyclic compounds	Pyridines and derivatives	Pyrrolidinylpyridines	Pyrrolidinylpyridines	217.478	7.76473	7.58426e-09	1	1.20427	up	1.04721e+10	8.5675e+09	8.29518e+09	7.45353e+09	5.52793e+09	9.41245e+09	4.83006e+07	4.77673e+07	1.54427e+07	3.96563e+07	3.7385e+07	4.01089e+07
Com_2320_pos	Chlorogenic acid	Chlorogenate; Chlorogenic acid; Caffeoyl quinic acid; trans-5-O-Caffeoyl-D-quinate	C16H18O9	336.085	5.324	337.092	cpd:C00852	map01110 Biosynthesis of secondary metabolites	HMDB0003164	--	Organic oxygen compounds	Organooxygen compounds	Alcohols and polyols	--	--	--	Invalid mass	No results	No results	Organic oxygen compounds	Organooxygen compounds	Alcohols and polyols	Quinic acids and derivatives	0.142847	-2.80745	7.86656e-09	1	1.3173	down	4.94535e+07	4.64015e+07	4.39308e+07	4.81119e+07	4.5135e+07	6.6385e+07	3.39492e+08	3.00296e+08	3.24743e+08	2.67435e+08	4.5537e+08	4.08731e+08
Com_6104_pos	Terbutaline	Terbutaline	C12H19NO3	208.111	6.482	226.144	cpd:C07129	--	HMDB0015009	--	Benzenoids	Phenols	Benzenediols	--	--	--	No results	Invalid mass	No results	Benzenoids	Phenols	Benzenediols	Resorcinols	76.2106	6.25192	7.91432e-09	1	1.26304	up	1.22175e+08	1.51948e+08	1.24106e+08	6.9586e+07	1.33979e+08	1.08037e+08	1.45608e+06	1.55775e+06	1.37311e+06	1.59367e+06	1.45611e+06	1.87735e+06
Com_127_neg	Deoxyadenosine	Deoxyadenosine; 2'-Deoxyadenosine	C10H13N5O3	251.101	3.978	250.093	cpd:C00559	map00230 Purine metabolism;map01100 Metabolic pathways	HMDB0000101	--	Nucleosides, nucleotides, and analogues	Purine nucleosides	Purine 2'-deoxyribonucleosides	--	--	--	No results	No results	Full match	Nucleosides, nucleotides, and analogues	Purine nucleosides	Purine 2'-deoxyribonucleosides	Purine 2'-deoxyribonucleosides	2100.97	11.0368	7.94943e-09	1	1.3143	up	7.85751e+09	3.99389e+09	4.13565e+09	3.61837e+09	3.66018e+09	5.99629e+09	2.42803e+06	2.26782e+06	2.27531e+06	2.16325e+06	2.19987e+06	2.59348e+06
Com_141_pos	α-Lactose	--	C12H22O11	359.143	1.432	360.15	--	--	HMDB0000186	--	Organic oxygen compounds	Organooxygen compounds	Carbohydrates and carbohydrate conjugates	--	--	--	Invalid mass	Invalid mass	No results	Organic oxygen compounds	Organooxygen compounds	Carbohydrates and carbohydrate conjugates	O-glycosyl compounds	10.3519	3.37182	8.21406e-09	1	1.24803	up	7.30254e+09	1.05073e+10	1.13686e+10	1.16119e+10	1.07481e+10	6.77738e+09	1.28172e+09	1.08893e+09	7.5069e+08	8.16006e+08	7.23764e+08	9.72256e+08
Com_3703_pos	4,6,8-trihydroxy-7-methoxy-3-methyl-3,4-dihydro-1H-2-benzopyran-1-one	--	C11H12O6	240.062	4.919	241.069	--	--	--	--	--	--	--	--	--	--	Invalid mass	Invalid mass	No results					0.0223438	-5.48398	8.35064e-09	1	1.25525	down	3.00353e+06	2.70382e+06	2.64226e+06	7.25532e+06	2.58405e+06	2.98684e+06	1.07685e+08	1.21528e+08	1.09251e+08	1.63346e+08	2.0144e+08	2.44475e+08
Com_5285_pos	4-Pyridoxic acid	4-Pyridoxate; 4-Pyridoxic acid	C8H9NO4	183.054	2.908	184.061	cpd:C00847	map00750 Vitamin B6 metabolism;map01100 Metabolic pathways	HMDB0000017	--	Organoheterocyclic compounds	Pyridines and derivatives	Pyridinecarboxylic acids and derivatives	--	--	--	No results	Full match	Full match	Organoheterocyclic compounds	Pyridines and derivatives	Pyridinecarboxylic acids and derivatives	Pyridinecarboxylic acids	18.086	4.1768	9.04557e-09	1	1.2988	up	8.32024e+07	1.87729e+08	1.54243e+08	1.80868e+08	1.58153e+08	1.72707e+08	9.48319e+06	7.13664e+06	5.86137e+06	7.57313e+06	1.00626e+07	1.16857e+07
Com_585_neg	Homogentisic Acid	Homogentisate; Homogentisic acid; 2,5-Dihydroxyphenylacetic acid; 2,5-Dihydroxyphenylacetate	C8H8O4	168.042	5.274	167.035	cpd:C00544	map00130 Ubiquinone and other terpenoid-quinone biosynthesis;map00350 Tyrosine metabolism;map01100 Metabolic pathways	HMDB0000130	--	Benzenoids	Benzene and substituted derivatives	Phenylacetic acids	--	--	--	No results	No results	Full match	Benzenoids	Benzene and substituted derivatives	Phenylacetic acids	2(hydroxyphenyl)acetic acids	0.136732	-2.87058	9.74274e-09	1	1.01928	down	8.72577e+07	1.03711e+08	9.36774e+07	1.07095e+08	1.00185e+08	7.66862e+07	6.58153e+08	6.53416e+08	7.43903e+08	7.06254e+08	7.00929e+08	6.95938e+08
Com_7871_pos	2-{[methyl(2,3,4,5,6-pentahydroxyhexyl)amino]methylidene}malononitrile	--	C11H17N3O5	271.118	4.934	272.125	--	--	--	--	--	--	--	--	--	--	Full match	No results	No results					0.139983	-2.83668	9.8835e-09	1	1.36459	down	1.11281e+07	1.28482e+07	8.10243e+06	9.33252e+06	8.31628e+06	7.55818e+06	6.05296e+07	5.4116e+07	5.61084e+07	7.41932e+07	8.04808e+07	8.3806e+07
Com_3081_pos	isoleucine	Isoleucine	C6H13NO2	131.095	5.235	132.102	cpd:C16434	--	HMDB0033923	--	Organic acids and derivatives	Carboxylic acids and derivatives	Amino acids, peptides, and analogues	--	--	--	No results	No results	Full match	Organic acids and derivatives	Carboxylic acids and derivatives	Amino acids, peptides, and analogues	Isoleucine and derivatives	27.4738	4.77999	1.05842e-08	1	1.22601	up	1.31846e+08	2.41998e+08	2.65377e+08	2.90334e+08	2.3145e+08	1.45482e+08	1.15551e+07	8.17923e+06	5.95359e+06	6.81525e+06	7.47118e+06	7.57952e+06
Com_4539_pos	Ethyl sorbate	--	C8H12O2	158.095	5.673	159.102	--	--	HMDB0040463	LMFA07010882	Lipids and lipid-like molecules	Fatty Acyls	Fatty acid esters	Fatty Acyls [FA]	Fatty esters [FA07]	Short fatty esters [FA0710]	No results	Invalid mass	No results	Lipids and lipid-like molecules	Fatty Acyls	Fatty acid esters	Fatty acid esters	6.79543	2.76456	1.10929e-08	1	1.21021	up	1.60644e+08	1.85616e+08	1.47905e+08	1.8065e+08	1.6742e+08	2.2453e+08	2.41415e+07	2.57829e+07	2.7544e+07	2.54157e+07	2.90453e+07	2.50535e+07
Com_594_neg	D-Xylonic Acid	--	C5H10O6	166.048	2.187	165.04	--	--	HMDB0059750	--	Organic oxygen compounds	Organooxygen compounds	Carbohydrates and carbohydrate conjugates	--	--	--	No results	No results	Full match	Organic oxygen compounds	Organooxygen compounds	Carbohydrates and carbohydrate conjugates	Sugar acids and derivatives	0.113352	-3.14111	1.11102e-08	1	1.36295	down	9.99097e+07	8.15743e+07	7.05566e+07	7.16944e+07	5.79075e+07	6.30373e+07	5.4694e+08	5.88868e+08	7.08467e+08	6.81742e+08	6.8892e+08	7.08051e+08
Com_2224_neg	Uracil	Uracil	C4H4N2O2	112.027	1.839	111.02	cpd:C00106	map00240 Pyrimidine metabolism;map00410 beta-Alanine metabolism;map00770 Pantothenate and CoA biosynthesis;map01100 Metabolic pathways	HMDB0000300	--	Organoheterocyclic compounds	Diazines	Pyrimidines and pyrimidine derivatives	--	--	--	No results	No results	Full match	Organoheterocyclic compounds	Diazines	Pyrimidines and pyrimidine derivatives	Pyrimidones	54.1895	5.75994	1.16118e-08	1	1.39412	up	1.97297e+08	1.15559e+08	1.56458e+08	1.86489e+08	2.07989e+08	2.34465e+08	3.49636e+06	2.89833e+06	3.50647e+06	3.13186e+06	3.79986e+06	3.43408e+06
Com_102_pos	Hydroquinone	Hydroquinone; p-Benzenediol; 1,4-Benzenediol; 1,4-Dihydroxybenzene; Benzene-1,4-diol; Quinol; 4-Hydroxyphenol	C6H6O2	110.037	2.115	111.045	cpd:C00530	map00350 Tyrosine metabolism;map01100 Metabolic pathways	HMDB0002434	--	Benzenoids	Phenols	Benzenediols	--	--	--	No results	No results	Full match	Benzenoids	Phenols	Benzenediols	Hydroquinones	0.212128	-2.23699	1.18849e-08	1	1.37842	down	2.54434e+09	3.30486e+09	3.60463e+09	3.51976e+09	3.48121e+09	2.70704e+09	1.55378e+10	1.62302e+10	1.06423e+10	1.56643e+10	1.61757e+10	1.60811e+10
Com_276_pos	Phenylglyoxylic acid	alpha-Oxo-benzeneacetic acid; Benzoylformate; Benzoylformic acid; Phenylglyoxylic acid; Phenylglyoxylate; 2-Oxo-2-phenylacetate	C8H6O3	150.032	1.647	151.039	cpd:C02137	map00360 Phenylalanine metabolism	HMDB0001587	--	Benzenoids	Benzene and substituted derivatives	Benzoyl derivatives	--	--	--	No results	No results	Full match	Benzenoids	Benzene and substituted derivatives	Benzoyl derivatives	Benzoyl derivatives	0.0719128	-3.79761	1.30512e-08	1	1.22517	down	4.26649e+08	3.77884e+08	3.28305e+08	2.87925e+08	2.9485e+08	1.9496e+08	5.40521e+09	3.24105e+09	4.59772e+09	6.37463e+09	3.44164e+09	3.50767e+09
Com_114_pos	Syringic acid	Syringic acid; Syringate; 4-Hydroxy-3,5-dimethoxybenzoate; Gallic acid 3,5-dimethyl ether	C9H10O5	198.053	1.712	199.061	cpd:C10833	--	HMDB0002085	--	Benzenoids	Benzene and substituted derivatives	Benzoic acids and derivatives	--	--	--	Full match	Full match	Full match	Benzenoids	Benzene and substituted derivatives	Benzoic acids and derivatives	Gallic acid and derivatives	0.0549493	-4.18575	1.32984e-08	1	1.15969	down	8.11211e+08	6.39871e+08	6.21158e+08	6.00302e+08	5.66966e+08	3.50517e+08	1.46442e+10	8.97386e+09	9.76775e+09	1.05681e+10	1.06302e+10	1.07492e+10
Com_3566_pos	YLH	--	C21H29N5O5	826.421	4.956	827.428	--	--	--	--	--	--	--	--	--	--	Invalid mass	No results	No results					64.4339	6.00975	1.3585e-08	1	1.27244	up	1.50445e+08	2.59837e+08	2.51162e+08	2.23712e+08	2.67429e+08	1.46356e+08	3.94448e+06	3.01433e+06	2.93104e+06	3.5402e+06	3.32037e+06	3.40889e+06
Com_389_neg	N-Acetyl-L-tyrosine	--	C11H13NO4	223.085	5.364	222.077	--	--	HMDB0000866	--	Organic acids and derivatives	Carboxylic acids and derivatives	Amino acids, peptides, and analogues	--	--	--	Full match	Full match	Full match	Organic acids and derivatives	Carboxylic acids and derivatives	Amino acids, peptides, and analogues	Tyrosine and derivatives	100.602	6.65251	1.54834e-08	1	1.32022	up	9.00507e+08	1.83972e+09	1.88453e+09	1.9449e+09	1.69854e+09	8.95198e+08	1.42702e+07	1.25628e+07	1.72397e+07	1.28145e+07	1.41652e+07	2.00335e+07
Com_3592_pos	alprazolam-d5	--	C17H13ClN4	313.115	5.473	314.122	--	--	--	--	--	--	--	--	--	--	Full match	No results	No results					39.4584	5.30226	1.58598e-08	1	1.27802	up	2.51814e+08	2.20994e+08	1.7811e+08	1.34139e+08	1.68445e+08	1.81341e+08	4.40093e+06	4.08052e+06	3.42282e+06	3.88146e+06	9.22878e+06	3.74598e+06
Com_9953_neg	Estrone sulfate	--	C18H22O5S	350.116	6.35	349.108	--	--	HMDB0001425	LMST02010043	Lipids and lipid-like molecules	Steroids and steroid derivatives	Sulfated steroids	Sterol Lipids [ST]	Steroids [ST02]	C18 steroids (estrogens) and derivatives [ST0201]	Invalid mass	No results	No results	Lipids and lipid-like molecules	Steroids and steroid derivatives	Sulfated steroids	Sulfated steroids	8.25472	3.04522	1.68268e-08	1	1.24301	up	1.91884e+07	2.03167e+07	2.41696e+07	2.53679e+07	2.14614e+07	1.6469e+07	2.61613e+06	2.40478e+06	2.31221e+06	2.7309e+06	2.57974e+06	2.7381e+06
Com_2342_neg	Phosphopyruvic acid	--	C3H5O6P	167.982	1.457	166.975	--	--	--	--	--	--	--	--	--	--	No results	No results	Full match	Organic acids and derivatives	Organic phosphoric acids and derivatives	Phosphate esters	Phosphate esters	11.2078	3.48644	1.80564e-08	1	1.33297	up	1.57079e+08	1.89948e+08	1.91373e+08	2.18147e+08	2.05443e+08	1.41383e+08	1.61239e+07	1.61949e+07	1.75716e+07	1.54304e+07	1.53029e+07	1.78228e+07
Com_6463_neg	2-{1-[2-(2-fluoro-4-iodoanilino)-2-oxoethyl]cyclohexyl}acetic acid	--	C16H19FINO3	419.039	1.936	418.032	--	--	--	--	--	--	--	--	--	--	Full match	No results	No results					5.24148	2.38998	1.81809e-08	1	1.23354	up	3.74882e+07	4.68954e+07	3.94056e+07	4.20645e+07	5.11551e+07	4.98524e+07	9.31686e+06	7.88112e+06	8.12379e+06	8.42353e+06	8.60302e+06	8.56498e+06
Com_1619_pos	(5S)-5-hydroxy-1,7-diphenylheptan-3-one	--	C19H22O2	320.111	1.654	321.119	--	--	--	--	--	--	--	--	--	--	Invalid mass	No results	No results					0.0325463	-4.94136	1.91993e-08	1	1.37428	down	1.01073e+07	1.39867e+07	1.30892e+07	1.83595e+07	6.06563e+06	9.03822e+06	3.40721e+08	6.69658e+08	2.81885e+08	2.68319e+08	2.95785e+08	3.14279e+08
Com_2112_pos	L-Saccharopine	N6-(L-1,3-Dicarboxypropyl)-L-lysine; Saccharopine; L-Saccharopine; N-[(S)-5-Amino-5-carboxypentyl]-L-glutamic acid	C11H20N2O6	276.133	1.356	277.14	cpd:C00449	map00300 Lysine biosynthesis;map00310 Lysine degradation;map01100 Metabolic pathways;map01110 Biosynthesis of secondary metabolites;map01230 Biosynthesis of amino acids	HMDB0000279	--	Organic acids and derivatives	Carboxylic acids and derivatives	Amino acids, peptides, and analogues	--	--	--	Full match	Full match	Full match	Organic acids and derivatives	Carboxylic acids and derivatives	Amino acids, peptides, and analogues	Glutamic acid and derivatives	42.3512	5.40433	1.971e-08	1	1.34195	up	4.45193e+08	5.66718e+08	6.12068e+08	6.3995e+08	6.05784e+08	3.7556e+08	1.69452e+07	1.77563e+07	1.50375e+07	7.77979e+06	8.07505e+06	1.10338e+07
Com_3592_neg	2-Hydroxy-2-methyl-3-buten-1-yl beta-D-glucopyranoside	--	C11H20O7	264.121	5.395	263.114	--	--	--	--	--	--	--	--	--	--	Full match	No results	No results					6.96172	2.79944	1.98576e-08	1	1.13888	up	1.0373e+08	8.89089e+07	8.00372e+07	7.19724e+07	8.88559e+07	1.33477e+08	1.6602e+07	1.20946e+07	1.40559e+07	1.17467e+07	1.11532e+07	1.57904e+07
Com_5999_neg	SHexCer d39:1	--	C45H87NO11S	849.612	1.246	848.605	--	--	--	--	--	--	--	--	--	--	No results	Invalid mass	No results	Lipids and lipid-like molecules	Sphingolipids	Glycosphingolipids	Glycosphingolipids	36.9589	5.20785	2.16063e-08	1	1.21499	up	1.97858e+07	2.32221e+07	3.37814e+07	1.59789e+07	2.05195e+07	3.94067e+07	581725	1.45245e+06	502825	554293	464112	576065
Com_2561_pos	IQH	--	C17H28N6O5	396.213	5.001	397.221	--	--	--	--	--	--	--	--	--	--	Full match	No results	No results					95.1119	6.57155	2.20633e-08	1	1.3166	up	2.24723e+08	4.58232e+08	4.62699e+08	5.07754e+08	4.36916e+08	2.01097e+08	3.66279e+06	3.12869e+06	3.12305e+06	4.67526e+06	5.22647e+06	4.27558e+06
Com_3436_pos	5-Aminosalicylic Acid	--	C7H7NO3	153.043	5.631	154.05	--	--	HMDB0014389	--	Benzenoids	Benzene and substituted derivatives	Benzoic acids and derivatives	--	--	--	No results	No results	Full match	Benzenoids	Benzene and substituted derivatives	Benzoic acids and derivatives	Aminobenzoic acids	25.044	4.64639	2.2474e-08	1	1.3925	up	1.80316e+08	3.05895e+08	3.30597e+08	3.13745e+08	3.09593e+08	1.85868e+08	9.95219e+06	1.20763e+07	9.71281e+06	1.2003e+07	1.23428e+07	8.8391e+06
Com_2704_pos	QNK	--	C15H28N6O6	194.104	5.034	195.111	--	--	--	--	--	--	--	--	--	--	Invalid mass	No results	No results					188.19	7.55605	2.26355e-08	1	1.27699	up	2.70097e+08	4.34615e+08	4.45719e+08	4.74253e+08	3.94855e+08	2.3427e+08	1.79603e+06	1.90771e+06	1.88742e+06	2.06621e+06	2.24673e+06	2.07212e+06
Com_2926_pos	Gly-Phe	--	C11H14N2O3	222.101	5.322	223.108	--	--	HMDB0028848	--	Organic acids and derivatives	Carboxylic acids and derivatives	Amino acids, peptides, and analogues	--	--	--	No results	No results	Full match	Organic acids and derivatives	Carboxylic acids and derivatives	Amino acids, peptides, and analogues	Peptides	60.9915	5.93054	2.3433e-08	1	1.23473	up	1.27234e+08	2.63645e+08	2.57028e+08	2.6233e+08	2.84049e+08	1.38476e+08	4.57697e+06	2.98512e+06	2.96816e+06	3.51142e+06	3.46572e+06	4.34424e+06
Com_441_neg	3,3-Dimethylglutaric acid	--	C7H12O4	160.073	5.937	159.066	--	--	HMDB0002441	--	Lipids and lipid-like molecules	Fatty Acyls	Fatty acids and conjugates	--	--	--	Full match	Full match	Full match	Lipids and lipid-like molecules	Fatty Acyls	Fatty acids and conjugates	Methyl-branched fatty acids	76.1618	6.251	2.51025e-08	1	1.28803	up	8.00284e+08	8.06338e+08	1.58554e+09	8.58572e+08	6.84531e+08	1.29888e+09	1.01665e+07	1.3326e+07	1.50974e+07	1.40115e+07	1.30313e+07	1.35951e+07
Com_935_pos	2-(2-acetyl-3,5-dihydroxyphenyl)acetic acid	--	C10H10O5	192.043	1.63	193.05	--	--	--	--	--	--	--	--	--	--	Invalid mass	Invalid mass	No results					0.0491049	-4.34799	2.54578e-08	1	1.38825	down	8.11816e+07	7.34576e+07	6.0276e+07	6.18864e+07	5.64086e+07	4.38485e+07	1.34688e+09	1.34859e+09	1.1343e+09	1.32455e+09	1.35584e+09	1.16847e+09
Com_395_neg	5-Hydroxytryptophol	--	C10H11NO2	177.079	5.365	176.072	--	--	HMDB0001855	--	Organoheterocyclic compounds	Indoles and derivatives	Hydroxyindoles	--	--	--	No results	No results	Full match	Organoheterocyclic compounds	Indoles and derivatives	Hydroxyindoles	Hydroxyindoles	95.9826	6.5847	2.58017e-08	1	1.31722	up	8.86254e+08	1.81405e+09	1.86273e+09	1.9154e+09	1.67615e+09	8.7954e+08	1.46505e+07	1.31105e+07	1.76017e+07	1.34446e+07	1.48901e+07	2.04252e+07
Com_3191_pos	2-Methylnicotinamide	--	C7H8N2O	136.064	5.126	137.071	--	--	HMDB0059711	--	Organoheterocyclic compounds	Pyridines and derivatives	Pyridinecarboxylic acids and derivatives	--	--	--	Full match	Partial match	No results	Organoheterocyclic compounds	Pyridines and derivatives	Pyridinecarboxylic acids and derivatives	Nicotinamides	9.15858	3.19512	2.61068e-08	1	1.31204	up	2.1576e+08	3.47425e+08	3.65913e+08	3.8057e+08	3.42915e+08	2.22917e+08	3.43714e+07	2.97701e+07	3.06776e+07	4.12996e+07	2.52926e+07	4.33693e+07
Com_2271_pos	indoline-2-carboxylic acid	--	C9H9NO2	163.064	5.782	164.071	--	--	--	--	--	--	--	--	--	--	Full match	No results	Full match					0.0898298	-3.47666	2.92608e-08	1	1.08061	down	2.48081e+07	4.08137e+07	3.61866e+07	2.88713e+07	3.1482e+07	1.91937e+07	4.36523e+08	3.4681e+08	2.84063e+08	3.12291e+08	2.67026e+08	3.72166e+08
Com_4153_pos	8-Aminooctanoic acid	--	C8H17NO2	159.127	5.437	160.134	--	--	HMDB0247418	--	Lipids and lipid-like molecules	Fatty Acyls	Fatty acids and conjugates	--	--	--	No results	No results	Full match	Organic acids and derivatives	Carboxylic acids and derivatives	Amino acids, peptides, and analogues	Alpha amino acids and derivatives	35.4296	5.14688	3.02065e-08	1	1.26994	up	1.65692e+08	2.39891e+08	2.26621e+08	2.60883e+08	2.63123e+08	1.59334e+08	4.60068e+06	9.73482e+06	9.15203e+06	4.45281e+06	4.56639e+06	4.62446e+06
Com_1058_neg	Isopentenyl pyrophosphate	--	C5H12O7P2	246.005	1.515	244.997	--	--	HMDB0001347	LMPR01010008	Lipids and lipid-like molecules	Prenol lipids	Isoprenoid phosphates	Prenol Lipids [PR]	Isoprenoids [PR01]	C5 isoprenoids (hemiterpenes) [PR0101]	No results	Invalid mass	No results	Lipids and lipid-like molecules	Prenol lipids	Isoprenoid phosphates	Isoprenoid phosphates	23.063	4.52751	3.0813e-08	1	1.35068	up	4.948e+08	5.40045e+08	4.75854e+08	5.38885e+08	5.15348e+08	4.98636e+08	2.80116e+07	2.54204e+07	2.25737e+07	2.08499e+07	1.687e+07	1.9109e+07
Com_6863_pos	D-Ribulose 5-phosphate	D-Ribulose 5-phosphate	C5H11O8P	230.02	1.374	231.027	cpd:C00199	map00030 Pentose phosphate pathway;map00040 Pentose and glucuronate interconversions;map00680 Methane metabolism;map00740 Riboflavin metabolism;map00750 Vitamin B6 metabolism;map01100 Metabolic pathways;map01110 Biosynthesis of secondary metabolites;map01200 Carbon metabolism;map01230 Biosynthesis of amino acids	HMDB0000618	--	Organic oxygen compounds	Organooxygen compounds	Carbohydrates and carbohydrate conjugates	--	--	--	No results	Full match	Full match	Organic oxygen compounds	Organooxygen compounds	Carbohydrates and carbohydrate conjugates	Pentose phosphates	14.0999	3.81762	3.12312e-08	1	1.34778	up	1.0219e+08	7.1483e+07	4.85779e+07	6.58829e+07	6.0134e+07	1.06016e+08	6.46708e+06	6.53913e+06	3.94187e+06	5.36551e+06	5.81569e+06	4.08959e+06
Com_3561_neg	N6-Succinyl Adenosine	--	C14H17N5O8	383.108	5.203	382.101	--	--	HMDB0255303	--	Organic acids and derivatives	Carboxylic acids and derivatives	Dicarboxylic acids and derivatives	--	--	--	No results	No results	Full match	Nucleosides, nucleotides, and analogues	Purine nucleosides	Not available	Purine nucleosides	0.144168	-2.79417	3.12606e-08	1	1.13353	down	5.26299e+06	9.00366e+06	6.08354e+06	6.36179e+06	7.71538e+06	7.97043e+06	4.21218e+07	4.78889e+07	4.63364e+07	4.39362e+07	3.91135e+07	7.46885e+07
Com_1276_neg	AICA ribonucleotide	--	C9H15N4O8P	338.062	1.379	337.054	--	--	HMDB0248904	--	Nucleosides, nucleotides, and analogues	Imidazole ribonucleosides and ribonucleotides	1-ribosyl-imidazolecarboxamides	--	--	--	Full match	Full match	Full match	Nucleosides, nucleotides, and analogues	Imidazole ribonucleosides and ribonucleotides	1-ribosyl-imidazolecarboxamides	1-ribosyl-imidazolecarboxamides	0.0597763	-4.06428	3.12633e-08	1	1.30867	down	1.06528e+07	1.72111e+07	1.26345e+07	1.77386e+07	1.93287e+07	1.4279e+07	2.49337e+08	2.57043e+08	2.97734e+08	2.67465e+08	2.40855e+08	2.2404e+08
Com_809_pos	N-Acetylputrescine	N-Acetylputrescine	C6H14N2O	113.084	1.553	114.092	cpd:C02714	map00330 Arginine and proline metabolism;map01100 Metabolic pathways	HMDB0002064	--	Organic acids and derivatives	Carboximidic acids and derivatives	Carboximidic acids	--	--	--	Invalid mass	Invalid mass	No results	Organic acids and derivatives	Carboximidic acids and derivatives	Carboximidic acids	Carboximidic acids	61.5965	5.94478	3.33545e-08	1	1.34385	up	1.66255e+09	1.58963e+09	1.96403e+09	1.60257e+09	1.84685e+09	9.93925e+08	2.72985e+07	2.48765e+07	2.57977e+07	2.37099e+07	2.75975e+07	2.75396e+07
Com_9877_pos	3-(2-thienylmethylidene)chroman-4-one	--	C14H10O2S	242.041	2.166	243.048	--	--	--	--	--	--	--	--	--	--	Full match	No results	No results					11.4235	3.51394	3.37475e-08	1	1.16238	up	4.06449e+07	5.0406e+07	6.91292e+07	6.35718e+07	7.28919e+07	4.12177e+07	6.04988e+06	4.40821e+06	4.84084e+06	5.774e+06	4.23789e+06	4.26511e+06
Com_1079_neg	5-Methyluridine	--	C10H14N2O6	258.085	3.516	257.078	--	--	HMDB0000884	--	Nucleosides, nucleotides, and analogues	Pyrimidine nucleosides	-	--	--	--	No results	No results	Full match	Nucleosides, nucleotides, and analogues	Pyrimidine nucleosides	Not available	Pyrimidine nucleosides	12.0996	3.59688	3.47895e-08	1	1.17351	up	2.46338e+08	3.39082e+08	3.28708e+08	3.61125e+08	3.25878e+08	2.1218e+08	1.81233e+07	2.16465e+07	2.08246e+07	2.61807e+07	2.14399e+07	4.1651e+07
Com_2553_pos	4-oxo-5-phenylpentanoic acid	--	C11H12O3	214.061	6.299	215.068	--	--	--	--	--	--	--	--	--	--	Invalid mass	No results	No results					111.527	6.80125	3.56105e-08	1	1.24074	up	3.934e+08	2.9284e+08	2.26691e+08	2.19434e+08	1.93927e+08	2.08395e+08	2.21083e+06	2.08628e+06	2.22293e+06	2.46552e+06	2.41927e+06	2.35583e+06
Com_5286_pos	2-{[(2-{[(2-hydroxyphenyl)methylene]amino}ethyl)imino]methyl}phenol	--	C16H16N2O2	268.122	5.577	269.129	--	--	--	--	--	--	--	--	--	--	Full match	No results	No results					30.3426	4.92327	3.5929e-08	1	1.2301	up	1.51563e+08	1.34214e+08	1.69514e+08	1.88358e+08	1.14435e+08	1.16213e+08	2.84783e+06	6.44855e+06	6.43908e+06	3.12965e+06	4.51421e+06	5.43489e+06
Com_3809_pos	Cuminaldehyde	4-Isopropylbenzaldehyde; p-Cumic aldehyde; Cuminaldehyde	C10H12O	148.089	6.968	149.097	cpd:C06577	--	HMDB0002214	--	Lipids and lipid-like molecules	Prenol lipids	Monoterpenoids	--	--	--	No results	Full match	No results	Lipids and lipid-like molecules	Prenol lipids	Monoterpenoids	Aromatic monoterpenoids	0.0837831	-3.5772	3.82292e-08	1	1.36071	down	1.30544e+07	1.6709e+07	1.64859e+07	1.64664e+07	1.4541e+07	1.52215e+07	1.72572e+08	1.63581e+08	1.28323e+08	2.1341e+08	1.9055e+08	2.35344e+08
Com_968_neg	methadone-d9	--	C21H27NO	317.955	1.176	316.948	--	--	--	--	--	--	--	--	--	--	Invalid mass	No results	No results					11.8032	3.5611	4.14186e-08	1	1.27109	up	3.86965e+08	6.24261e+08	3.83746e+08	5.44344e+08	5.33944e+08	3.89293e+08	3.61837e+07	4.49313e+07	4.52887e+07	3.68986e+07	4.07524e+07	3.84691e+07
Com_17181_pos	alpha-Farnesene	alpha-Farnesene; (3E,6E)-alpha-Farnesene	C15H24	204.189	7.359	205.196	cpd:C09665	map00909 Sesquiterpenoid and triterpenoid biosynthesis;map01110 Biosynthesis of secondary metabolites	HMDB0036065	--	Lipids and lipid-like molecules	Prenol lipids	Sesquiterpenoids	--	--	--	No results	No results	Full match	Lipids and lipid-like molecules	Prenol lipids	Sesquiterpenoids	Sesquiterpenoids	6.22804	2.63878	4.21099e-08	1	1.24139	up	1.99665e+07	2.63489e+07	2.40277e+07	2.33673e+07	2.56654e+07	1.51268e+07	2.7817e+06	4.88706e+06	2.97865e+06	3.30194e+06	4.35324e+06	3.2937e+06
Com_345_pos	Glucose 1-phosphate	--	C6H13O9P	260.03	1.395	261.037	--	--	HMDB0001586	--	Organic oxygen compounds	Organooxygen compounds	Carbohydrates and carbohydrate conjugates	--	--	--	Full match	Full match	Full match	Organic oxygen compounds	Organooxygen compounds	Carbohydrates and carbohydrate conjugates	Monosaccharide phosphates	0.0622853	-4.00497	4.4848e-08	1	1.26233	down	1.4892e+08	2.47672e+08	2.14761e+08	2.39031e+08	2.25118e+08	2.4523e+08	4.16703e+09	4.48922e+09	3.85309e+09	2.22939e+09	2.36421e+09	4.10163e+09
Com_1482_neg	2-Methylglutaric acid	--	C6H10O4	146.058	5.393	145.051	--	--	HMDB0000422	--	Lipids and lipid-like molecules	Fatty Acyls	Fatty acids and conjugates	--	--	--	Full match	Not the top hit	Full match	Lipids and lipid-like molecules	Fatty Acyls	Fatty acids and conjugates	Methyl-branched fatty acids	6.9161	2.78996	4.48974e-08	1	1.312	up	2.42646e+08	3.13992e+08	3.63045e+08	3.31132e+08	3.35313e+08	2.40479e+08	4.09128e+07	4.01182e+07	4.34667e+07	4.63218e+07	5.00446e+07	4.32454e+07
Com_2058_pos	EQH	--	C16H24N6O7	394.161	2.06	395.168	--	--	--	--	--	--	--	--	--	--	Invalid mass	No results	No results					12.8238	3.68075	5.3925e-08	1	1.14821	up	1.82962e+08	2.85977e+08	2.61163e+08	2.46329e+08	2.73272e+08	1.87868e+08	1.44116e+07	1.23557e+07	1.49664e+07	2.53364e+07	2.45464e+07	2.04856e+07
Com_1639_pos	Albendazole sulfone	Albendazole sulfone	C12H15N3O4S	297.083	5.375	298.091	cpd:C16626	--	HMDB0060561	--	Organoheterocyclic compounds	Benzimidazoles	2-benzimidazolylcarbamic acid esters	--	--	--	Invalid mass	Invalid mass	No results	Organoheterocyclic compounds	Benzimidazoles	2-benzimidazolylcarbamic acid esters	2-benzimidazolylcarbamic acid esters	195.852	7.61362	6.48478e-08	1	1.28705	up	6.86027e+08	7.12532e+08	8.11532e+08	6.31366e+08	5.70985e+08	7.05966e+08	2.2692e+06	2.30497e+06	3.5825e+06	2.54835e+06	5.24362e+06	5.07948e+06
Com_3527_pos	3-[4-methyl-1-(2-methylpropanoyl)-3-oxocyclohexyl]butanoic acid	--	C15H24O4	290.148	1.694	291.156	--	--	--	--	--	--	--	--	--	--	Invalid mass	No results	No results					13.3018	3.73355	6.54431e-08	1	1.20847	up	2.09838e+08	2.50948e+08	3.18562e+08	2.83247e+08	3.17941e+08	1.66654e+08	1.67598e+07	1.96931e+07	1.91242e+07	1.69373e+07	2.04433e+07	2.3357e+07
Com_170_neg	Asp-glu	--	C9H14N2O7	262.08	5.713	261.073	--	--	HMDB0028752	--	Organic acids and derivatives	Carboxylic acids and derivatives	Amino acids, peptides, and analogues	--	--	--	No results	No results	Full match	Organic acids and derivatives	Carboxylic acids and derivatives	Amino acids, peptides, and analogues	Dipeptides	123.146	6.94423	6.59668e-08	1	1.15626	up	2.35281e+09	3.24056e+09	2.24537e+09	3.13215e+09	2.77016e+09	6.10721e+09	2.42862e+07	2.43177e+07	2.58292e+07	2.63688e+07	2.6692e+07	3.36826e+07
Com_8471_pos	4-Hydroxyisoleucine	--	C6H13NO3	147.09	5.004	148.097	--	--	--	--	--	--	--	--	--	--	No results	No results	Full match	Organic acids and derivatives	Carboxylic acids and derivatives	Amino acids, peptides, and analogues	Isoleucine and derivatives	27.253	4.76834	6.89543e-08	1	1.27664	up	4.16741e+07	7.66431e+07	8.59468e+07	9.66413e+07	8.00806e+07	4.23751e+07	3.39039e+06	2.89302e+06	2.31637e+06	2.63843e+06	1.81503e+06	2.48122e+06
Com_6920_pos	S-Adenosylmethionine	S-Adenosyl-L-methionine; S-Adenosylmethionine; AdoMet; SAM	C15H22N6O5S	188.078	1.302	399.145	cpd:C00019	map00261 Monobactam biosynthesis;map00270 Cysteine and methionine metabolism;map00330 Arginine and proline metabolism;map01100 Metabolic pathways;map01110 Biosynthesis of secondary metabolites;map01230 Biosynthesis of amino acids;map04122 Sulfur relay system	HMDB0001185	--	Nucleosides, nucleotides, and analogues	5'-deoxyribonucleosides	5'-deoxy-5'-thionucleosides	--	--	--	No results	Invalid mass	No results	Nucleosides, nucleotides, and analogues	5'-deoxyribonucleosides	5'-deoxy-5'-thionucleosides	5'-deoxy-5'-thionucleosides	32.8126	5.03618	7.02619e-08	1	1.24809	up	7.559e+07	8.27053e+07	1.1855e+08	1.14854e+08	1.20957e+08	1.21292e+08	1.78221e+06	2.03191e+06	2.99756e+06	4.4002e+06	3.8345e+06	4.2739e+06
Com_5496_neg	13(S)-HOTrE	13(S)-HOT; (9Z,11E,15Z)-(13S)-Hydroxyoctadeca-9,11,15-trienoate; (9Z,11E,15Z)-(13S)-13-Hydroxyoctadeca-9,11,15-trienoic acid; (9Z,11E,13S,15Z)-13-Hydroxyoctadeca-9,11,15-trienoic acid; 13(S)-HOTrE	C18H30O3	294.22	7.947	293.212	cpd:C16316	map00592 alpha-Linolenic acid metabolism	--	--	--	--	--	--	--	--	Full match	No results	Full match	Lipids and lipid-like molecules	Fatty Acyls	Lineolic acids and derivatives	Lineolic acids and derivatives	0.0860616	-3.53849	7.16874e-08	1	1.26079	down	1.70076e+06	1.7161e+06	1.96032e+06	2.32711e+06	2.85071e+06	3.7889e+06	2.54049e+07	2.19805e+07	4.24444e+07	2.46556e+07	2.65232e+07	2.56614e+07
Com_1894_neg	Nonanoic acid	Nonanoic acid; Nonanoate; Pelargonic acid	C9H18O2	158.131	5.71	157.124	cpd:C01601	--	HMDB0000847	LMFA01010009	Lipids and lipid-like molecules	Fatty Acyls	Fatty acids and conjugates	Fatty Acyls [FA]	Fatty Acids and Conjugates [FA01]	Straight chain fatty acids [FA0101]	No results	No results	Full match	Lipids and lipid-like molecules	Fatty Acyls	Fatty acids and conjugates	Medium-chain fatty acids	27.408	4.77652	7.58885e-08	1	1.14896	up	1.48229e+08	2.5734e+08	2.63941e+08	2.68234e+08	2.46035e+08	1.45508e+08	7.59791e+06	6.96379e+06	8.25939e+06	7.68525e+06	8.03484e+06	9.9589e+06
Com_6251_pos	7-(2-aminophenyl)heptanoic acid	--	C13H19NO2	486.245	5.057	244.13	--	--	--	--	--	--	--	--	--	--	Invalid mass	No results	No results					9.06778	3.18075	7.81476e-08	1	1.15555	up	5.29321e+07	7.36279e+07	6.0732e+07	7.31506e+07	6.79605e+07	4.61152e+07	7.11257e+06	4.23336e+06	9.02514e+06	5.50965e+06	7.17231e+06	8.24909e+06
Com_5817_neg	3-Iodo-L-tyrosine	3-Iodo-L-tyrosine	C9H10INO3	306.968	6.21	305.961	cpd:C02515	map00350 Tyrosine metabolism;map01100 Metabolic pathways	HMDB0000021	--	Organic acids and derivatives	Carboxylic acids and derivatives	Amino acids, peptides, and analogues	--	--	--	Invalid mass	No results	No results	Organic acids and derivatives	Carboxylic acids and derivatives	Amino acids, peptides, and analogues	Tyrosine and derivatives	31.9054	4.99573	7.88957e-08	1	1.26641	up	5.23439e+07	3.8716e+07	3.10995e+07	2.53597e+07	3.63983e+07	4.16568e+07	1.21275e+06	1.14861e+06	1.04751e+06	1.24792e+06	1.13701e+06	1.2763e+06
Com_7416_pos	Maltopentaose	--	C30H52O26	414.138	1.405	415.145	--	--	HMDB0012254	--	Organic oxygen compounds	Organooxygen compounds	Carbohydrates and carbohydrate conjugates	--	--	--	No results	Invalid mass	No results	Organic oxygen compounds	Organooxygen compounds	Carbohydrates and carbohydrate conjugates	Oligosaccharides	0.107878	-3.21253	8.06974e-08	1	1.3806	down	6.44754e+06	8.13204e+06	7.95257e+06	9.27742e+06	1.21411e+07	5.58108e+06	6.23608e+07	7.96158e+07	7.79234e+07	6.05782e+07	8.73003e+07	9.13691e+07
Com_4759_pos	Neopterin	Neopterin; [S-(R*,S*)]-2-amino-6-(1,2,3-trihydroxypropyl)-1H-pteridin-4-one; [S-(R*,S*)]-2-amino-6-(1,2,3-trihydroxypropyl)-1H-pteridine-4-one; [S-(R*,S*)]-2-Amino-6-(1,2,3-trihydroxypropyl)-1H-pteridin-4-on; 6-(D-erythro-1,2,3-Trihydroxypropyl)pterin; 6-D-erythro-Neopterin; D-erythro-Neopterin; D-Neopterin	C9H11N5O4	253.08	2.685	254.088	cpd:C05926	map00790 Folate biosynthesis	HMDB0000845	--	Organoheterocyclic compounds	Pteridines and derivatives	Pterins and derivatives	--	--	--	No results	No results	Full match	Organoheterocyclic compounds	Pteridines and derivatives	Pterins and derivatives	Biopterins and derivatives	12.5439	3.64892	8.19491e-08	1	1.04007	up	1.7444e+08	9.7046e+07	8.72851e+07	9.18392e+07	1.04013e+08	1.76522e+08	8.12537e+06	7.04139e+06	6.3321e+06	1.12056e+07	1.17127e+07	1.38697e+07
Com_20647_pos	3-Methoxy prostaglandin F1α	--	C21H38O6	368.257	7.023	369.265	--	--	--	--	--	--	--	--	--	--	No results	Invalid mass	No results	Lipids and lipid-like molecules	Fatty Acyls	Eicosanoids	Prostaglandins and related compounds	4.31882	2.11064	8.55145e-08	1	1.0176	up	1.18514e+07	1.57997e+07	1.42429e+07	1.34777e+07	1.70894e+07	1.13943e+07	3.02069e+06	2.91956e+06	3.13628e+06	3.51762e+06	3.23081e+06	3.59135e+06
Com_9537_pos	1-hydroxy-2-phenyl-1,5,6,7-tetrahydro-4H-benzimidazol-4-one	--	C13H12N2O2	114.045	5.519	229.098	--	--	--	--	--	--	--	--	--	--	Invalid mass	No results	No results					33.6675	5.07329	8.72873e-08	1	1.28223	up	3.46524e+07	7.79795e+07	4.29832e+07	4.08167e+07	2.98564e+07	2.02636e+07	1.56183e+06	750524	1.06773e+06	2.31246e+06	836354	794232
Com_50_pos	Ethyl malonate	--	C5H8O4	132.043	1.684	133.05	--	--	HMDB0029573	--	Organic acids and derivatives	Carboxylic acids and derivatives	Dicarboxylic acids and derivatives	--	--	--	No results	Full match	Full match	Organic acids and derivatives	Carboxylic acids and derivatives	Dicarboxylic acids and derivatives	Dicarboxylic acids and derivatives	0.130379	-2.93921	9.55504e-08	1	1.32498	down	3.94936e+09	3.65154e+09	3.70498e+09	3.53229e+09	4.14683e+09	3.39182e+09	3.6017e+10	2.58373e+10	3.03242e+10	2.63138e+10	3.17982e+10	2.13382e+10
Com_18313_pos	Dihydrothymine	5,6-Dihydrothymine; Dihydrothymine; 5,6-Dihydro-5-methyluracil	C5H8N2O2	146.07	7.256	147.077	cpd:C00906	--	HMDB0000079	--	Organoheterocyclic compounds	Diazines	Pyrimidines and pyrimidine derivatives	--	--	--	No results	Invalid mass	No match	Organoheterocyclic compounds	Diazines	Pyrimidines and pyrimidine derivatives	Hydropyrimidines	4.9667	2.31229	9.68744e-08	1	1.05713	up	1.27399e+07	1.63533e+07	1.76993e+07	2.33845e+07	1.99842e+07	1.55095e+07	3.12081e+06	3.16299e+06	3.34129e+06	3.56708e+06	3.37855e+06	4.70513e+06
Com_1231_neg	Azelaic acid	Azelaic acid; Nonanedioic acid; 1,7-Heptanedicarboxylic acid	C9H16O4	188.105	6.176	187.098	cpd:C08261	--	HMDB0000784	LMFA01170054	Lipids and lipid-like molecules	Fatty Acyls	Fatty acids and conjugates	Fatty Acyls [FA]	Fatty Acids and Conjugates [FA01]	Dicarboxylic acids [FA0117]	Full match	No results	Full match	Lipids and lipid-like molecules	Fatty Acyls	Fatty acids and conjugates	Medium-chain fatty acids	33.4921	5.06575	1.05222e-07	1	1.32986	up	3.62606e+08	4.57555e+08	4.57258e+08	4.38201e+08	3.52503e+08	2.52369e+08	1.19212e+07	1.17047e+07	1.08525e+07	1.23308e+07	1.10286e+07	1.14469e+07
Com_8459_pos	4-amino-2-(2,4-dimethoxyanilino)-5-pyrimidinecarbonitrile	--	C13H13N5O2	271.106	1.908	272.113	--	--	--	--	--	--	--	--	--	--	Full match	No results	No results					0.29224	-1.77478	1.10183e-07	1	1.06213	down	1.0283e+07	1.15289e+07	1.13472e+07	1.21499e+07	1.14987e+07	8.0827e+06	3.98836e+07	3.88031e+07	3.6521e+07	4.18716e+07	2.64027e+07	3.85631e+07
Com_4555_pos	3-[4-(tert-butyl)anilino]-2-(3-thienylcarbonyl)acrylonitrile	--	C18H18N2OS	310.115	5.83	311.122	--	--	--	--	--	--	--	--	--	--	Full match	No results	No results					27.875	4.8009	1.12089e-07	1	1.13147	up	9.64578e+07	8.78874e+07	9.11522e+07	6.01045e+07	8.07112e+07	2.23713e+08	2.35438e+06	3.2577e+06	4.50919e+06	3.66893e+06	6.03022e+06	3.14021e+06
Com_4640_pos	2-(4-chlorophenyl)-5-(4-phenylbuta-1,3-dienyl)-2H-1,2,3,4-tetraazole	--	C17H13ClN4	308.08	6.296	309.088	--	--	--	--	--	--	--	--	--	--	Invalid mass	Invalid mass	No results					5.25334	2.39323	1.17496e-07	1	1.2784	up	1.4203e+08	2.05072e+08	2.08367e+08	2.2335e+08	2.28399e+08	1.46298e+08	3.47921e+07	3.24018e+07	3.71943e+07	3.15493e+07	4.63159e+07	3.73242e+07
Com_3167_pos	α-Methylhistamine	--	C6H11N3	125.093	1.378	126.1	--	--	HMDB0243669	--	Organic nitrogen compounds	Organonitrogen compounds	Amines	--	--	--	No results	Invalid mass	No results	Organic nitrogen compounds	Organonitrogen compounds	Amines	Aralkylamines	33.6315	5.07174	1.27127e-07	1	1.26814	up	3.0134e+08	1.9818e+08	3.21482e+08	3.24699e+08	2.31101e+08	1.46899e+08	7.87636e+06	7.8194e+06	5.92273e+06	7.69027e+06	7.69633e+06	8.30076e+06
Com_3174_pos	10-methoxy-4H-benzo[4,5]cyclohepta[b]thiophen-4-one	--	C14H10O2S	242.041	3.412	243.048	--	--	--	--	--	--	--	--	--	--	Full match	No results	No results					97.5578	6.60819	1.30446e-07	1	1.22945	up	3.00327e+08	2.72395e+08	3.65575e+08	3.20947e+08	3.46094e+08	3.57711e+08	2.53194e+06	2.58635e+06	2.52023e+06	2.57161e+06	3.46226e+06	6.44952e+06
Com_523_neg	2'-Deoxyuridine	Deoxyuridine; 2-Deoxyuridine; 2'-Deoxyuridine	C9H12N2O5	182.069	5.002	181.062	cpd:C00526	map00240 Pyrimidine metabolism	HMDB0000012	--	Nucleosides, nucleotides, and analogues	Pyrimidine nucleosides	Pyrimidine 2'-deoxyribonucleosides	--	--	--	Invalid mass	No results	No results	Nucleosides, nucleotides, and analogues	Pyrimidine nucleosides	Pyrimidine 2'-deoxyribonucleosides	Pyrimidine 2'-deoxyribonucleosides	165.031	7.36659	1.31108e-07	1	1.23269	up	3.57897e+08	5.48007e+08	1.24404e+09	1.37938e+09	1.22717e+09	4.04827e+08	5.40226e+06	6.79639e+06	5.04734e+06	5.46931e+06	2.49247e+06	6.06709e+06
Com_303_neg	2,4-Dinitrophenol	2,4-Dinitrophenol	C6H4N2O5	184.014	1.517	183.007	cpd:C02496	--	HMDB0245462	--	Benzenoids	Phenols	Nitrophenols	--	--	--	Invalid mass	No results	No results	Benzenoids	Phenols	Nitrophenols	Dinitrophenols	9.04955	3.17785	1.35458e-07	1	1.36714	up	2.07893e+09	2.4285e+09	2.03464e+09	2.3717e+09	2.2112e+09	1.70348e+09	2.78055e+08	2.00976e+08	2.10619e+08	2.38776e+08	3.28634e+08	1.60517e+08
Com_6505_pos	Leu-Pro	--	C11H20N2O3	228.148	1.752	229.155	--	--	HMDB0011175	--	Organic acids and derivatives	Carboxylic acids and derivatives	Amino acids, peptides, and analogues	--	--	--	No results	No results	Full match	Organic acids and derivatives	Carboxylic acids and derivatives	Amino acids, peptides, and analogues	Dipeptides	14.5066	3.85863	1.39532e-07	1	1.26252	up	8.58124e+07	1.00668e+08	1.06957e+08	8.74201e+07	1.16122e+08	6.90011e+07	6.68904e+06	6.5227e+06	6.02694e+06	6.43928e+06	6.74249e+06	6.59509e+06
Com_2226_pos	Epinephrine	--	C9H13NO3	183.09	1.698	184.097	--	--	HMDB0000068	--	Benzenoids	Phenols	Benzenediols	--	--	--	Full match	Full match	Full match	Benzenoids	Phenols	Benzenediols	Catechols	44.5131	5.47616	1.40133e-07	1	1.24669	up	4.64121e+08	3.57732e+08	4.56517e+08	1.89316e+08	3.71408e+08	1.54216e+08	6.49093e+06	1.07037e+07	5.56063e+06	6.0095e+06	6.31999e+06	9.69556e+06
Com_10243_pos	L-Cysteine-glutathione gisulfide	--	C13H22N4O8S2	426.089	1.521	427.096	--	--	--	--	--	--	--	--	--	--	No results	No results	Full match					11.1557	3.47971	1.47621e-07	1	1.29678	up	4.49344e+07	5.9773e+07	5.41792e+07	7.0715e+07	5.94306e+07	4.85097e+07	4.28662e+06	4.43564e+06	3.92951e+06	4.41333e+06	8.78441e+06	4.40776e+06
Com_18760_neg	2-Aminobenzenesulfonic acid	2-Aminobenzenesulfonate; 2-Aminobenzenesulfonic acid; o-Aminobenzenesulfonic acid; Orthanilic acid	C6H7NO3S	173.015	5.324	172.008	cpd:C06333	--	HMDB0304940	--	Benzenoids	Benzene and substituted derivatives	Benzenesulfonic acids and derivatives	--	--	--	No results	No results	Full match	Benzenoids	Benzene and substituted derivatives	Benzenesulfonic acids and derivatives	Benzenesulfonic acids and derivatives	4.12254	2.04353	1.53781e-07	1	1.34362	up	4.03089e+06	5.50426e+06	5.22994e+06	4.70274e+06	5.57174e+06	5.24616e+06	1.24418e+06	1.14034e+06	1.24791e+06	1.26437e+06	1.19057e+06	1.25902e+06
Com_10101_pos	(2E)-6-hydroxy-2-methyl-6-(4-methylphenyl)hept-2-enoic acid	--	C15H20O3	270.122	1.786	271.13	--	--	--	--	--	--	--	--	--	--	Invalid mass	No results	No results					10.2813	3.36195	1.56909e-07	1	1.35169	up	4.84318e+07	4.59075e+07	4.37653e+07	6.0685e+07	7.02949e+07	4.44278e+07	5.44464e+06	4.81379e+06	4.69507e+06	4.95011e+06	5.32549e+06	5.26438e+06
Com_6775_pos	S-Adenosyl-L-methionine	S-Adenosyl-L-methionine; S-Adenosylmethionine; AdoMet; SAM	C15H22N6O5S	398.138	1.298	399.146	cpd:C00019	map00261 Monobactam biosynthesis;map00270 Cysteine and methionine metabolism;map00330 Arginine and proline metabolism;map01100 Metabolic pathways;map01110 Biosynthesis of secondary metabolites;map01230 Biosynthesis of amino acids;map04122 Sulfur relay system	HMDB0001185	--	Nucleosides, nucleotides, and analogues	5'-deoxyribonucleosides	5'-deoxy-5'-thionucleosides	--	--	--	No results	No results	Full match	Nucleosides, nucleotides, and analogues	5'-deoxyribonucleosides	5'-deoxy-5'-thionucleosides	5'-deoxy-5'-thionucleosides	37.0412	5.21106	1.78176e-07	1	1.2551	up	7.89889e+07	8.73143e+07	1.23617e+08	1.14854e+08	1.25519e+08	1.24813e+08	1.91434e+06	2.18255e+06	1.62786e+06	4.24475e+06	4.11879e+06	3.5976e+06
Com_1332_neg	gamma-Glutamylleucine	--	C11H20N2O5	260.137	5.24	259.13	--	--	HMDB0011171	--	Organic acids and derivatives	Carboxylic acids and derivatives	Amino acids, peptides, and analogues	--	--	--	No results	Full match	Full match	Organic acids and derivatives	Carboxylic acids and derivatives	Amino acids, peptides, and analogues	Dipeptides	25.6584	4.68136	1.78848e-07	1	1.16188	up	1.01532e+08	1.85222e+08	1.91763e+08	2.0483e+08	1.71873e+08	1.18625e+08	6.74659e+06	5.28406e+06	6.42997e+06	6.16467e+06	6.38848e+06	6.94043e+06
Com_1742_pos	3'-Adenosine monophosphate (3'-AMP)	--	C10H14N5O7P	347.064	2.609	348.071	--	--	--	--	--	--	--	--	--	--	Full match	Full match	Full match	Nucleosides, nucleotides, and analogues	Ribonucleoside 3'-phosphates	Not available	Ribonucleoside 3'-phosphates	35.7708	5.16071	1.81233e-07	1	1.34788	up	4.05707e+08	6.57693e+08	7.58419e+08	7.40449e+08	7.9711e+08	4.52587e+08	1.41757e+07	2.90075e+07	8.44407e+06	1.16239e+07	1.65126e+07	2.68027e+07
Com_17664_pos	N'-[6-(tert-butyl)thieno[3,2-d]pyrimidin-4-yl]-4-methylbenzohydrazide	--	C18H20N4OS	181.057	6.57	182.064	--	--	--	--	--	--	--	--	--	--	Invalid mass	No results	No results					6.593	2.72093	2.02459e-07	1	1.17966	up	1.95502e+07	1.80143e+07	2.32639e+07	1.80055e+07	1.44352e+07	1.5688e+07	2.63587e+06	2.572e+06	2.80108e+06	2.97422e+06	2.69645e+06	2.84657e+06
Com_1142_pos	Gamma-Glu-Leu	--	C11H20N2O5	260.138	5.251	261.145	--	--	HMDB0011171	--	Organic acids and derivatives	Carboxylic acids and derivatives	Amino acids, peptides, and analogues	--	--	--	No results	No results	Full match	Organic acids and derivatives	Carboxylic acids and derivatives	Amino acids, peptides, and analogues	Dipeptides	36.6976	5.19761	2.04795e-07	1	1.25103	up	5.88689e+08	1.00682e+09	1.07575e+09	9.48862e+08	9.77655e+08	5.04849e+08	2.28432e+07	2.23919e+07	2.06433e+07	2.52023e+07	2.69073e+07	2.10573e+07
Com_25563_pos	Tanshinone IIA	--	C19H18O3	312.133	4.054	313.14	--	--	HMDB0258715	--	Lipids and lipid-like molecules	Prenol lipids	Diterpenoids	--	--	--	No results	Invalid mass	No results	Lipids and lipid-like molecules	Prenol lipids	Diterpenoids	Tanshinones, isotanshinones, and derivatives	2.82788	1.49972	2.12149e-07	1	1.34152	up	6.94012e+06	7.10344e+06	7.60118e+06	7.16187e+06	9.00189e+06	8.47073e+06	2.45955e+06	2.39737e+06	2.48633e+06	2.56875e+06	3.54954e+06	2.9038e+06
Com_1428_pos	Trigonelline	N-Methylnicotinate; Trigonelline; Trigenelline; 1-Methylpyridinio-3-carboxylate; Betaine nicotinate; Caffearin; Gynesine	C7H7NO2	137.048	1.471	138.055	cpd:C01004	map00760 Nicotinate and nicotinamide metabolism	HMDB0000875	--	Alkaloids and derivatives	-	-	--	--	--	Full match	Full match	Full match	Alkaloids and derivatives	Not available	Not available	Alkaloids and derivatives	11.251	3.49198	2.16637e-07	1	1.32882	up	5.72988e+08	9.29636e+08	9.96315e+08	9.51765e+08	1.01744e+09	6.89627e+08	6.34233e+07	5.12926e+07	4.89512e+07	8.90349e+07	1.16666e+08	8.90591e+07
Com_15301_pos	[1-(3-nitro-2-pyridyl)-4-piperidyl](phenyl)methanone	--	C17H17N3O3	147.051	6.061	148.058	--	--	--	--	--	--	--	--	--	--	Invalid mass	No results	No results					0.291979	-1.77606	2.24491e-07	1	1.15749	down	4.38972e+06	6.55226e+06	4.59423e+06	5.7713e+06	6.17048e+06	4.85927e+06	1.76899e+07	1.60569e+07	1.75197e+07	2.09455e+07	2.03491e+07	1.81908e+07
Com_3311_pos	6-Methoxy-2-naphthoic acid	--	C12H10O3	202.064	5.886	203.071	--	--	--	--	--	--	--	--	--	--	No results	No results	Full match	Benzenoids	Naphthalenes	Naphthalenecarboxylic acids and derivatives	Naphthalenecarboxylic acids	78.8818	6.30162	2.25564e-07	1	1.24939	up	1.69544e+08	2.84722e+08	3.41742e+08	3.67527e+08	2.66823e+08	1.81639e+08	3.16495e+06	3.34701e+06	3.22904e+06	3.51233e+06	3.75914e+06	3.42313e+06
Com_8190_pos	5-Hydroxyindole-2-carboxylic acid	--	C9H7NO3	177.043	5.514	178.051	--	--	--	--	--	--	--	--	--	--	No results	No results	Full match	Organic acids and derivatives	Carboxylic acids and derivatives	Amino acids, peptides, and analogues	Alpha amino acids and derivatives	9.25782	3.21067	2.63909e-07	1	1.10541	up	5.51653e+07	6.10997e+07	6.35857e+07	1.01624e+08	5.41255e+07	4.35425e+07	6.97175e+06	5.35331e+06	7.50037e+06	6.01148e+06	7.01235e+06	8.10451e+06
Com_35_neg	Phenylpyruvic acid	Phenylpyruvate; Phenylpyruvic acid; alpha-Ketohydrocinnamic acid; keto-Phenylpyruvate; 3-Phenyl-2-oxopropanoate; 2-Oxo-3-phenylpropanoate	C9H8O3	164.047	5.787	163.04	cpd:C00166	map00360 Phenylalanine metabolism;map00400 Phenylalanine, tyrosine and tryptophan biosynthesis;map01100 Metabolic pathways;map01110 Biosynthesis of secondary metabolites;map01210 2-Oxocarboxylic acid metabolism;map01230 Biosynthesis of amino acids	HMDB0000205	--	Benzenoids	Benzene and substituted derivatives	Phenylpyruvic acid derivatives	--	--	--	Full match	Full match	Full match	Benzenoids	Benzene and substituted derivatives	Phenylpyruvic acid derivatives	Phenylpyruvic acid derivatives	0.0295866	-5.07891	2.69556e-07	1	1.07824	down	3.98233e+08	8.11768e+08	7.50768e+08	7.73717e+08	7.80204e+08	4.66836e+08	2.12541e+10	2.02034e+10	2.40923e+10	2.09751e+10	2.28515e+10	2.51956e+10
Com_2932_pos	3-[1-(dimethylamino)-1H-pyrrol-2-yl]-2-(2-furylcarbonyl)acrylonitrile	--	C14H13N3O2	293.057	4.002	294.064	--	--	--	--	--	--	--	--	--	--	Invalid mass	No results	No results					14.7458	3.88224	2.73094e-07	1	1.04285	up	2.52755e+08	3.41503e+08	4.11225e+08	3.274e+08	3.64558e+08	3.90182e+08	1.64009e+07	1.6582e+07	1.81321e+07	2.45018e+07	2.70039e+07	3.89531e+07
Com_15102_pos	LPH	--	C17H27N5O4	730.412	4.832	366.214	--	--	--	--	--	--	--	--	--	--	Invalid mass	No results	No results					9.46349	3.24237	3.0026e-07	1	1.22056	up	1.22884e+07	2.73194e+07	2.40804e+07	2.33795e+07	2.13285e+07	1.33212e+07	1.53574e+06	1.8361e+06	1.72919e+06	2.68291e+06	2.61631e+06	2.46152e+06
Com_1224_pos	3-Methylcrotonylglycine	3-Methylcrotonylglycine	C7H11NO3	157.074	6.077	158.082	cpd:C20828	--	HMDB0000459	--	Organic acids and derivatives	Carboxylic acids and derivatives	Amino acids, peptides, and analogues	--	--	--	Full match	Partial match	No results	Organic acids and derivatives	Carboxylic acids and derivatives	Amino acids, peptides, and analogues	N-acyl-alpha amino acids	90.4529	6.49909	3.29699e-07	1	1.27908	up	3.63137e+08	4.20444e+08	3.98891e+08	4.02082e+08	4.78813e+08	1.18726e+09	5.91274e+06	4.57116e+06	5.53703e+06	6.39524e+06	6.63028e+06	6.89072e+06
Com_11235_pos	GLK	--	C14H28N4O4	316.212	2.33	317.219	--	--	--	--	--	--	--	--	--	--	Full match	No results	No results					4.94502	2.30598	3.4525e-07	1	1.2514	up	3.44507e+07	4.15942e+07	5.07209e+07	5.09411e+07	5.01628e+07	3.16542e+07	1.07907e+07	7.81435e+06	8.49315e+06	8.13774e+06	8.56939e+06	8.67645e+06
Com_5837_pos	di(3-pyridyl) 5-(tert-butyl)isophthalate	--	C22H20N2O4	376.139	5.486	377.146	--	--	--	--	--	--	--	--	--	--	Invalid mass	No match	No match					3.64978	1.86781	3.45717e-07	1	1.03119	up	1.30489e+08	1.36746e+08	1.57304e+08	1.48183e+08	1.36632e+08	1.0703e+08	2.89689e+07	3.19875e+07	3.22644e+07	4.55967e+07	4.56593e+07	3.92036e+07
Com_435_neg	2'-Deoxyadenosine	Deoxyadenosine; 2'-Deoxyadenosine	C10H13N5O3	251.101	4.619	250.093	cpd:C00559	map00230 Purine metabolism;map01100 Metabolic pathways	HMDB0000101	--	Nucleosides, nucleotides, and analogues	Purine nucleosides	Purine 2'-deoxyribonucleosides	--	--	--	Invalid mass	Invalid mass	No results	Nucleosides, nucleotides, and analogues	Purine nucleosides	Purine 2'-deoxyribonucleosides	Purine 2'-deoxyribonucleosides	273.573	8.09578	3.48942e-07	1	1.31372	up	1.48197e+09	7.75765e+08	5.37048e+08	4.23516e+08	6.09213e+08	6.08909e+08	2.83495e+06	2.74028e+06	2.73224e+06	2.52286e+06	2.42959e+06	2.95663e+06
Com_2526_pos	Radicinin	--	C12H12O5	236.069	5.491	237.076	--	--	--	--	--	--	--	--	--	--	Full match	Full match	No results	Organic oxygen compounds	Organooxygen compounds	Carbonyl compounds	Aryl alkyl ketones	0.0805751	-3.63352	3.53388e-07	1	1.03655	down	4.24202e+07	3.2613e+07	2.97561e+07	2.68541e+07	2.20481e+07	2.30608e+07	3.56644e+08	3.62914e+08	3.34009e+08	3.83441e+08	4.09373e+08	3.47253e+08
Com_3723_pos	1-(3,4-dimethoxyphenyl)ethan-1-one oxime	--	C10H13NO3	177.08	6.754	178.087	--	--	--	--	--	--	--	--	--	--	Invalid mass	No results	No match					90.2391	6.49568	3.605e-07	1	1.37248	up	2.40584e+08	8.27582e+07	9.61441e+07	8.49597e+07	1.31631e+08	2.08862e+08	1.55059e+06	1.17035e+06	1.76056e+06	1.375e+06	1.73979e+06	1.76705e+06
Com_11084_pos	GPH	--	C13H19N5O4	331.127	2.098	332.134	--	--	--	--	--	--	--	--	--	--	Invalid mass	Invalid mass	No match					0.11598	-3.10805	3.7622e-07	1	1.34964	down	4.19978e+06	3.54655e+06	3.47385e+06	3.83235e+06	3.58994e+06	4.93815e+06	3.37734e+07	3.49109e+07	4.31163e+07	3.76084e+07	1.94221e+07	3.44844e+07
Com_3417_pos	4-Hydroxy-L-Glutamic Acid	--	C5H9NO5	163.048	1.371	164.056	--	--	HMDB0002273	--	Organic acids and derivatives	Carboxylic acids and derivatives	Amino acids, peptides, and analogues	--	--	--	No results	No results	Full match	Organic acids and derivatives	Carboxylic acids and derivatives	Amino acids, peptides, and analogues	Glutamic acid and derivatives	38.1029	5.25183	4.30981e-07	1	1.29552	up	2.13163e+08	2.11012e+08	3.33113e+08	3.40111e+08	2.43511e+08	1.56655e+08	6.83176e+06	6.6055e+06	6.8177e+06	6.16284e+06	6.06572e+06	6.81963e+06
Com_2998_pos	Spermidine	Spermidine; N-(3-Aminopropyl)-1,4-butane-diamine	C7H19N3	145.158	1.083	146.166	cpd:C00315	map00330 Arginine and proline metabolism;map00410 beta-Alanine metabolism;map00480 Glutathione metabolism;map01100 Metabolic pathways;map02010 ABC transporters	HMDB0001257	--	Organic nitrogen compounds	Organonitrogen compounds	Amines	--	--	--	No results	Full match	Full match	Organic nitrogen compounds	Organonitrogen compounds	Amines	Dialkylamines	21.4095	4.42018	4.35e-07	1	1.38288	up	3.24372e+08	1.7528e+08	3.12229e+08	2.44472e+08	1.77466e+08	2.19168e+08	1.12535e+07	1.26584e+07	1.07188e+07	1.14295e+07	1.09323e+07	1.0874e+07
Com_9075_pos	L-Leucyl-L-Alanine	--	C9H18N2O3	202.132	5.451	203.14	--	--	HMDB0304783	--	Organic acids and derivatives	Carboxylic acids and derivatives	Amino acids, peptides, and analogues	--	--	--	No results	No results	Full match	Organic acids and derivatives	Carboxylic acids and derivatives	Amino acids, peptides, and analogues	Peptides	24.045	4.58767	4.56759e-07	1	1.37787	up	4.98208e+07	7.35023e+07	8.248e+07	5.94726e+07	6.62634e+07	3.20198e+07	2.41359e+06	2.7737e+06	2.14978e+06	2.99256e+06	2.43755e+06	2.35275e+06
Com_2306_neg	D-2-Aminoadipic acid	--	C6H11NO4	161.069	4.939	160.061	--	--	--	--	--	--	--	--	--	--	No results	No results	Full match	Organic acids and derivatives	Carboxylic acids and derivatives	Amino acids, peptides, and analogues	Alpha amino acids and derivatives	25.4925	4.672	4.73054e-07	1	1.28862	up	9.9338e+07	1.21584e+08	1.1972e+08	2.23955e+08	1.9658e+08	8.90475e+07	6.47821e+06	4.50568e+06	6.18194e+06	6.12263e+06	4.88321e+06	5.18029e+06
Com_1307_pos	Pipecolic acid	L-Pipecolate; Pipecolinic acid; Pipecolic acid; 2-Piperidinecarboxylic acid; (S)-Piperidine-2-carboxylic acid	C6H11NO2	129.079	1.828	130.087	cpd:C00408	map00310 Lysine degradation;map01100 Metabolic pathways;map01110 Biosynthesis of secondary metabolites	HMDB0000070	--	Organic acids and derivatives	Carboxylic acids and derivatives	Amino acids, peptides, and analogues	--	--	--	Full match	Full match	Full match	Organic acids and derivatives	Carboxylic acids and derivatives	Amino acids, peptides, and analogues	Alpha amino acids	68.3725	6.09534	4.90533e-07	1	1.28688	up	3.50742e+08	1.13702e+09	1.08296e+09	9.61782e+08	9.87034e+08	2.43006e+08	1.05563e+07	7.03559e+06	6.32052e+06	1.03065e+07	9.68276e+06	2.57542e+07
Com_4260_pos	7-(1-pyrrolidinyl)pyrimido[4,5-d]pyrimidin-4-amine	--	C10H12N6	216.112	1.581	217.119	--	--	--	--	--	--	--	--	--	--	Full match	No results	No results					15.2435	3.93013	4.99704e-07	1	1.27044	up	1.19468e+08	2.2073e+08	2.4941e+08	2.20143e+08	2.05773e+08	9.69146e+07	1.30012e+07	1.00581e+07	9.3832e+06	1.01464e+07	1.57421e+07	1.46468e+07
Com_1085_pos	Muramic acid	Muramic acid; 3-O-alpha-Carboxyethyl-D-glucosamine; 2-Amino-3-O-[(R)-1-carboxyethyl]-2-deoxy-D-glucopyranose	C9H17NO7	251.101	4.774	252.109	cpd:C06470	--	HMDB0003254	--	Organic oxygen compounds	Organooxygen compounds	Carbohydrates and carbohydrate conjugates	--	--	--	Full match	No results	No match	Organic oxygen compounds	Organooxygen compounds	Carbohydrates and carbohydrate conjugates	Sugar acids and derivatives	12.0884	3.59555	5.47772e-07	1	1.20879	up	1.15728e+09	9.0212e+08	9.19848e+08	8.49847e+08	6.74178e+08	5.64041e+08	7.20694e+07	7.06153e+07	6.35001e+07	7.78107e+07	6.42007e+07	7.0993e+07
Com_2351_neg	Pseudouridine	Pseudouridine	C9H12N2O6	244.07	2.36	243.062	cpd:C02067	map00240 Pyrimidine metabolism	HMDB0000767	--	Nucleosides, nucleotides, and analogues	Nucleoside and nucleotide analogues	-	--	--	--	Full match	No results	Full match	Nucleosides, nucleotides, and analogues	Nucleoside and nucleotide analogues	Not available	Nucleoside and nucleotide analogues	41.5392	5.3764	5.52867e-07	1	1.25512	up	1.43959e+08	1.62319e+08	1.51779e+08	1.70738e+08	1.55806e+08	1.26307e+08	3.17618e+06	2.75079e+06	3.07086e+06	2.7118e+06	2.94864e+06	7.27062e+06
Com_419_pos	N-Acetyl-DL-glutamic acid	--	C7H11NO5	189.064	2.815	190.072	--	--	--	--	--	--	--	--	--	--	Full match	Full match	Full match	Organic acids and derivatives	Carboxylic acids and derivatives	Amino acids, peptides, and analogues	Glutamic acid and derivatives	50.954	5.67112	5.66323e-07	1	1.26964	up	2.09712e+09	4.2875e+09	4.55855e+09	4.96362e+09	4.80777e+09	2.67774e+09	7.57428e+07	7.27946e+07	6.90839e+07	8.14269e+07	7.33316e+07	8.67066e+07
Com_188_pos	ethyl 4-amino-2-(methylsulfanyl)-1,3-thiazole-5-carboxylate	--	C7H10N2O2S2	218.02	1.314	219.027	--	--	--	--	--	--	--	--	--	--	Invalid mass	No results	No results					0.0021864	-8.83723	5.71618e-07	1	1.35619	down	2.90469e+07	1.58764e+07	8.94396e+06	1.00711e+07	1.75098e+07	3.214e+07	9.62654e+09	9.19539e+09	9.04411e+09	7.93049e+09	8.03802e+09	8.11772e+09
Com_24956_pos	Hordenine	Hordenine; 4-[2-(Dimethylamino)ethyl]phenol	C10H15NO	165.116	5.23	166.124	cpd:C06199	map00350 Tyrosine metabolism	HMDB0004366	--	Benzenoids	Benzene and substituted derivatives	Phenethylamines	--	--	--	No results	Full match	No results	Benzenoids	Benzene and substituted derivatives	Phenethylamines	Phenethylamines	2.7889	1.4797	5.92765e-07	1	1.35943	up	6.9765e+06	6.54595e+06	6.19741e+06	6.78724e+06	6.36728e+06	9.36506e+06	2.32006e+06	2.66121e+06	2.26115e+06	2.55343e+06	2.50298e+06	2.84671e+06
Com_4324_pos	DL-Citrulline	--	C6H13N3O3	175.096	1.69	176.103	--	--	HMDB0250742	--	Organic acids and derivatives	Carboxylic acids and derivatives	Amino acids, peptides, and analogues	--	--	--	No results	No results	Full match	Organic acids and derivatives	Carboxylic acids and derivatives	Amino acids, peptides, and analogues	Alpha amino acids	10.8114	3.43448	6.25728e-07	1	1.01786	up	1.09981e+08	2.13147e+08	2.45198e+08	2.41867e+08	2.35271e+08	1.13579e+08	2.07883e+07	2.0941e+07	1.60233e+07	1.91454e+07	1.02872e+07	2.00206e+07
Com_9384_pos	D-Ala-D-Ala	D-Alanyl-D-alanine; D-Ala-D-Ala	C6H12N2O3	160.085	2.336	161.093	cpd:C00993	map01100 Metabolic pathways	HMDB0244385	--	Organic acids and derivatives	Carboxylic acids and derivatives	Amino acids, peptides, and analogues	--	--	--	No results	No results	Full match	Organic acids and derivatives	Carboxylic acids and derivatives	Amino acids, peptides, and analogues	Dipeptides	15.6231	3.96561	6.54094e-07	1	1.19506	up	5.0864e+07	6.50026e+07	7.8076e+07	6.76601e+07	7.22216e+07	3.65563e+07	3.95763e+06	3.36618e+06	4.10743e+06	3.93555e+06	4.1443e+06	4.19608e+06
Com_2806_neg	Glycerol 3-phosphate	--	C3H9O6P	172.014	1.506	171.006	--	--	HMDB0000126	--	Lipids and lipid-like molecules	Glycerophospholipids	Glycerophosphates	--	--	--	No results	Full match	Full match	Lipids and lipid-like molecules	Glycerophospholipids	Glycerophosphates	Glycerophosphates	2.55748	1.35472	6.82978e-07	1	1.30961	up	1.33557e+08	1.17419e+08	1.48679e+08	1.46269e+08	1.66242e+08	1.81988e+08	5.06806e+07	6.87736e+07	5.52716e+07	5.23377e+07	6.2871e+07	5.96884e+07
Com_2911_pos	3-(3-Methoxyphenyl)propionic acid	--	C10H12O3	180.079	6.047	181.087	--	--	HMDB0059969	--	Benzenoids	Phenol ethers	Anisoles	--	--	--	No results	No results	Full match					25.0022	4.64398	7.68312e-07	1	1.16521	up	2.05165e+08	3.81112e+08	4.13576e+08	3.44746e+08	3.20641e+08	1.42722e+08	9.69092e+06	1.00891e+07	1.08011e+07	1.47071e+07	1.31424e+07	1.38815e+07
Com_5192_pos	6,8-di(tert-butyl)-4-oxo-4H-chromene-2-carboxylic acid	--	C18H22O4	320.159	5.226	321.166	--	--	--	--	--	--	--	--	--	--	Invalid mass	No results	No results					4.54353	2.18381	7.76145e-07	1	1.31009	up	1.13854e+08	1.2864e+08	1.46354e+08	1.01807e+08	9.75639e+07	1.86975e+08	2.50972e+07	2.41365e+07	2.69174e+07	3.02671e+07	3.75056e+07	2.66911e+07
Com_4570_neg	Reduced glutathione	Glutathione; 5-L-Glutamyl-L-cysteinylglycine; N-(N-gamma-L-Glutamyl-L-cysteinyl)glycine; gamma-L-Glutamyl-L-cysteinyl-glycine; GSH; Reduced glutathione	C10H17N3O6S	307.091	5.129	306.084	cpd:C00051	map00270 Cysteine and methionine metabolism;map00480 Glutathione metabolism;map01100 Metabolic pathways;map02010 ABC transporters	HMDB0000125	--	Organic acids and derivatives	Carboxylic acids and derivatives	Amino acids, peptides, and analogues	--	--	--	No results	Invalid mass	No results	Organic acids and derivatives	Carboxylic acids and derivatives	Amino acids, peptides, and analogues	Peptides	21.0255	4.39407	7.98426e-07	1	1.28946	up	7.4156e+07	3.45751e+07	4.00442e+07	3.53757e+07	3.87996e+07	9.84738e+07	2.36975e+06	2.83349e+06	3.38538e+06	2.81303e+06	2.13336e+06	1.75236e+06
Com_9848_pos	2-Methylbutyroylcarnitine	--	C12H23NO4	245.163	5.712	268.153	--	--	HMDB0000378	LMFA07070034	Lipids and lipid-like molecules	Fatty Acyls	Fatty acid esters	Fatty Acyls [FA]	Fatty esters [FA07]	Fatty acyl carnitines [FA0707]	No results	No results	Full match	Lipids and lipid-like molecules	Fatty Acyls	Fatty acid esters	Acyl carnitines	8.26694	3.04735	7.99746e-07	1	1.21438	up	3.6008e+07	3.1443e+07	7.16884e+07	3.97013e+07	6.63942e+07	4.84292e+07	4.85106e+06	5.47746e+06	8.64499e+06	5.03356e+06	5.70355e+06	5.81208e+06
Com_770_pos	3-(2-chlorophenyl)-3-(2,4-difluoroanilino)acrylonitrile	--	C15H9ClF2N2	290.041	1.522	291.048	--	--	--	--	--	--	--	--	--	--	Full match	No results	No match					0.00631164	-7.30777	8.05787e-07	1	1.34119	down	1.06942e+07	1.4171e+07	3.95674e+06	3.52037e+06	4.39412e+06	1.32266e+07	1.18863e+09	1.30221e+09	1.27197e+09	8.55125e+08	1.82147e+09	1.47658e+09
Com_1255_pos	Thr-Leu	--	C10H20N2O4	232.143	5.239	233.15	--	--	HMDB0259044	--	Organic acids and derivatives	Carboxylic acids and derivatives	Amino acids, peptides, and analogues	--	--	--	No results	No results	Full match	Organic acids and derivatives	Carboxylic acids and derivatives	Amino acids, peptides, and analogues	Dipeptides	5.57442	2.47882	8.12273e-07	1	1.15519	up	6.0072e+08	8.5684e+08	4.87511e+08	8.80765e+08	4.58118e+08	5.61633e+08	1.04522e+08	8.65326e+07	1.04249e+08	1.04237e+08	1.90914e+08	9.94091e+07
Com_14359_pos	ethyl 1-(2-cyano-3-fluorophenyl)-5-methyl-1H-pyrazole-3-carboxylate	--	C14H12FN3O2	290.123	1.388	291.131	--	--	--	--	--	--	--	--	--	--	Invalid mass	No match	No match					6.17104	2.62551	8.3026e-07	1	1.35343	up	2.286e+07	3.37424e+07	3.13988e+07	3.89209e+07	3.30698e+07	1.87699e+07	4.40421e+06	4.41545e+06	3.95616e+06	5.01767e+06	6.13108e+06	5.0433e+06
Com_2582_pos	Cytosine	Cytosine	C4H5N3O	111.044	1.821	112.051	cpd:C00380	map00240 Pyrimidine metabolism;map01100 Metabolic pathways	HMDB0000630	--	Organoheterocyclic compounds	Diazines	Pyrimidines and pyrimidine derivatives	--	--	--	Invalid mass	Invalid mass	No results	Organoheterocyclic compounds	Diazines	Pyrimidines and pyrimidine derivatives	Pyrimidones	15.8741	3.98861	8.30522e-07	1	1.31302	up	2.39918e+08	4.62271e+08	4.7863e+08	4.70383e+08	4.79416e+08	1.70685e+08	2.47015e+07	2.18886e+07	1.47891e+07	1.99345e+07	2.81756e+07	3.54824e+07
Com_7193_pos	methyl 2,5-dimethyl-1H-pyrrole-3-carboxylate	--	C8H11NO2	153.079	2.943	154.087	--	--	--	--	--	--	--	--	--	--	Full match	No results	Full match					11.6091	3.53719	8.56954e-07	1	1.3043	up	5.42807e+07	8.78486e+07	1.01354e+08	1.10148e+08	1.20147e+08	5.55949e+07	5.99407e+06	6.23983e+06	7.79284e+06	8.23542e+06	9.18736e+06	8.15031e+06
Com_662_neg	Guanosine-3',5'-cyclic monophosphate	--	C10H12N5O7P	345.048	3.989	344.041	--	--	--	--	--	--	--	--	--	--	No results	Full match	Full match	Nucleosides, nucleotides, and analogues	Purine nucleotides	Cyclic purine nucleotides	3',5'-cyclic purine nucleotides	0.12839	-2.9614	8.9743e-07	1	1.16411	down	3.98673e+07	7.24107e+07	7.27451e+07	7.74568e+07	8.34496e+07	4.7694e+07	5.91951e+08	4.00895e+08	5.14695e+08	5.83177e+08	4.66578e+08	5.08555e+08
Com_2514_pos	Valylproline	--	C10H18N2O3	214.132	4.907	215.14	--	--	HMDB0029135	--	Organic acids and derivatives	Carboxylic acids and derivatives	Amino acids, peptides, and analogues	--	--	--	Full match	Full match	No results	Organic acids and derivatives	Carboxylic acids and derivatives	Amino acids, peptides, and analogues	Dipeptides	42.8635	5.42168	9.19634e-07	1	1.28541	up	3.26089e+08	4.73051e+08	4.93622e+08	4.59639e+08	4.70547e+08	3.00183e+08	1.03415e+07	5.6611e+06	5.49885e+06	7.85423e+06	7.41552e+06	2.20932e+07
Com_20963_pos	Taurodeoxycholic Acid (sodium salt)	--	C26H45NO6S	481.282	7.38	482.289	--	--	--	--	--	--	--	--	--	--	Invalid mass	No results	No results					37.3145	5.22166	9.34125e-07	1	1.1638	up	6.21506e+06	1.47109e+07	1.01319e+07	1.50173e+07	1.64494e+07	1.36497e+07	292772	326292	333855	369457	358430	360606
Com_3237_neg	Methyl alpha-D-glucopyranoside	--	C7H14O6	194.079	2.176	193.072	--	--	HMDB0246173	--	Organic oxygen compounds	Organooxygen compounds	Carbohydrates and carbohydrate conjugates	--	--	--	No results	No results	Full match					3.01174	1.5906	9.59742e-07	1	1.34816	up	1.19579e+08	9.24674e+07	6.94938e+07	8.91568e+07	9.03048e+07	1.08165e+08	2.95968e+07	2.50303e+07	3.48476e+07	3.42895e+07	3.44757e+07	3.0743e+07
Com_97_pos	D-Glucosamine	D-Glucosamine; Chitosamine; 2-Amino-2-deoxy-D-glucose	C6H13NO5	179.08	1.307	180.088	cpd:C00329	map00520 Amino sugar and nucleotide sugar metabolism;map01100 Metabolic pathways	HMDB0030091	--	Organic oxygen compounds	Organooxygen compounds	Carbohydrates and carbohydrate conjugates	--	--	--	Full match	Full match	Full match	Organic oxygen compounds	Organooxygen compounds	Carbohydrates and carbohydrate conjugates	Hexoses	5.40183	2.43345	9.63038e-07	1	1.0772	up	1.2894e+10	7.41025e+09	6.9869e+09	8.32559e+09	8.32251e+09	7.33846e+09	1.4869e+09	1.65171e+09	1.45787e+09	1.83898e+09	1.43563e+09	1.62156e+09
Com_3406_pos	1-Methylguanine	--	C6H7N5O	165.066	2.529	166.073	--	--	HMDB0003282	--	Organoheterocyclic compounds	Imidazopyrimidines	Purines and purine derivatives	--	--	--	No results	Full match	Full match	Organoheterocyclic compounds	Imidazopyrimidines	Purines and purine derivatives	6-oxopurines	42.4517	5.40775	9.79867e-07	1	1.15704	up	1.7225e+08	2.9757e+08	3.32891e+08	3.13011e+08	3.42764e+08	1.90485e+08	8.41814e+06	4.08985e+06	1.1308e+07	2.19959e+06	7.07143e+06	5.75643e+06
Com_4098_pos	Cytidine 5'-monophosphate (hydrate)	--	C9H14N3O8P	323.052	1.928	324.06	--	--	--	--	--	--	--	--	--	--	No results	Full match	Full match	Nucleosides, nucleotides, and analogues	Pyrimidine nucleotides	Pyrimidine ribonucleotides	Pyrimidine ribonucleoside monophosphates	10.8572	3.44057	1.01726e-06	1	1.15382	up	9.52945e+07	1.94024e+08	2.54695e+08	2.31707e+08	2.67295e+08	1.37488e+08	1.81255e+07	1.92987e+07	8.41424e+06	1.75181e+07	2.02996e+07	2.50744e+07
Com_20820_pos	dAMP	dAMP; 2'-Deoxyadenosine 5'-phosphate; 2'-Deoxyadenosine 5'-monophosphate; Deoxyadenylic acid; Deoxyadenosine monophosphate	C10H14N5O6P	331.068	6.052	332.075	cpd:C00360	map00230 Purine metabolism;map01100 Metabolic pathways	HMDB0000905	--	Nucleosides, nucleotides, and analogues	Purine nucleotides	Purine deoxyribonucleotides	--	--	--	No results	No results	Full match	Nucleosides, nucleotides, and analogues	Purine nucleotides	Purine deoxyribonucleotides	Purine 2'-deoxyribonucleoside monophosphates	5.4478	2.44567	1.03778e-06	1	1.13781	up	7.59422e+06	1.25498e+07	8.27988e+06	1.07677e+07	1.67621e+07	9.15764e+06	1.84924e+06	2.09229e+06	1.41911e+06	2.07594e+06	1.62484e+06	2.89041e+06
Com_3748_neg	Indole-3-pyruvic acid	--	C11H9NO3	203.058	5.477	202.051	--	--	HMDB0060484	--	Organoheterocyclic compounds	Indoles and derivatives	Indolyl carboxylic acids and derivatives	--	--	--	Full match	Full match	No results	Organoheterocyclic compounds	Indoles and derivatives	Indolyl carboxylic acids and derivatives	Indolyl carboxylic acids and derivatives	8.7652	3.13179	1.14908e-06	1	1.11993	up	6.66648e+07	1.10133e+08	9.55632e+07	1.17222e+08	9.22027e+07	7.3779e+07	1.01248e+07	9.93095e+06	1.05526e+07	1.05466e+07	1.11099e+07	1.1118e+07
Com_3619_neg	2'-Deoxycytidine	Deoxycytidine; 2'-Deoxycytidine	C9H13N3O4	227.091	2.121	226.083	cpd:C00881	map00240 Pyrimidine metabolism	HMDB0000014	--	Nucleosides, nucleotides, and analogues	Pyrimidine nucleosides	Pyrimidine 2'-deoxyribonucleosides	--	--	--	Full match	No results	Full match	Nucleosides, nucleotides, and analogues	Pyrimidine nucleosides	Pyrimidine 2'-deoxyribonucleosides	Pyrimidine 2'-deoxyribonucleosides	24.8414	4.63468	1.16736e-06	1	1.31929	up	6.71655e+07	1.12927e+08	8.40991e+07	9.46092e+07	1.18345e+08	4.90723e+07	4.03236e+06	3.22807e+06	3.43596e+06	3.35961e+06	3.56957e+06	3.55751e+06
Com_1606_neg	Cytidine-5'-monophosphate	CMP; Cytidine-5'-monophosphate; Cytidylic acid	C9H14N3O8P	323.052	1.925	322.045	cpd:C00055	map00240 Pyrimidine metabolism;map01100 Metabolic pathways	HMDB0000095	--	Nucleosides, nucleotides, and analogues	Pyrimidine nucleotides	Pyrimidine ribonucleotides	--	--	--	No results	Full match	Full match	Nucleosides, nucleotides, and analogues	Pyrimidine nucleotides	Pyrimidine ribonucleotides	Pyrimidine ribonucleoside monophosphates	14.1376	3.82147	1.18193e-06	1	1.24388	up	3.04221e+08	3.41676e+08	2.62263e+08	2.79575e+08	2.83389e+08	4.11115e+08	1.81831e+07	3.28753e+07	2.04082e+07	1.13502e+07	2.06673e+07	2.96526e+07
Com_15527_neg	Abametapir	--	C12H12N2	184.1	5.5	219.07	--	--	HMDB0246854	--	Organoheterocyclic compounds	Pyridines and derivatives	Bipyridines and oligopyridines	--	--	--	No results	No results	Full match	Organoheterocyclic compounds	Pyridines and derivatives	Bipyridines and oligopyridines	Bipyridines and oligopyridines	2.99252	1.58136	1.20149e-06	1	1.35749	up	9.12109e+06	8.23112e+06	7.33171e+06	7.04509e+06	1.03247e+07	8.54098e+06	2.86515e+06	2.67771e+06	2.6782e+06	3.0512e+06	2.73216e+06	2.90265e+06
Com_7453_pos	s7p	--	C7H15O10P	290.041	5.818	273.038	--	--	--	--	--	--	--	--	--	--	No results	No results	Full match	Organic oxygen compounds	Organooxygen compounds	Carbohydrates and carbohydrate conjugates	C-glycosyl compounds	11.8723	3.56953	1.24819e-06	1	1.00478	up	5.84192e+07	1.07906e+08	1.00435e+08	1.16682e+08	1.06494e+08	4.37453e+07	5.26948e+06	1.01754e+07	8.91904e+06	6.91183e+06	6.31757e+06	7.35855e+06
Com_230_neg	4-Hydroxy-3-methylbenzoic acid	--	C8H8O3	152.047	5.517	151.04	--	--	HMDB0004815	--	Benzenoids	Benzene and substituted derivatives	Benzoic acids and derivatives	--	--	--	No results	No results	Full match	Benzenoids	Benzene and substituted derivatives	Benzoic acids and derivatives	Hydroxybenzoic acid derivatives	0.0286265	-5.1265	1.25649e-06	1	1.17159	down	4.29158e+07	5.06704e+07	3.60805e+07	1.1387e+08	4.79625e+07	3.49327e+07	1.7124e+09	1.95683e+09	2.2667e+09	1.82911e+09	2.06924e+09	1.56886e+09
Com_947_neg	Thymidine 5'-diphosphate	--	C10H16N2O11P2	402.023	1.405	401.016	--	--	HMDB0001274	--	Nucleosides, nucleotides, and analogues	Pyrimidine nucleotides	Pyrimidine deoxyribonucleotides	--	--	--	No results	Full match	Full match	Nucleosides, nucleotides, and analogues	Pyrimidine nucleotides	Pyrimidine deoxyribonucleotides	Pyrimidine 2'-deoxyribonucleoside diphosphates	47.3495	5.56528	1.26987e-06	1	1.29448	up	5.75473e+08	2.666e+08	2.84218e+08	2.90408e+08	3.01376e+08	5.83653e+08	8.0935e+06	7.8047e+06	8.95675e+06	8.00066e+06	7.76569e+06	7.99018e+06
Com_17077_pos	Sinapinic acid	--	C11H12O5	246.052	6.177	247.059	--	--	HMDB0034069	--	Phenylpropanoids and polyketides	Cinnamic acids and derivatives	Hydroxycinnamic acids and derivatives	--	--	--	No results	Invalid mass	No results	Phenylpropanoids and polyketides	Cinnamic acids and derivatives	Hydroxycinnamic acids and derivatives	Hydroxycinnamic acids	0.209889	-2.2523	1.30861e-06	1	1.35256	down	2.6724e+06	3.20103e+06	3.64016e+06	4.6792e+06	3.92274e+06	2.26727e+06	1.48863e+07	1.60567e+07	1.46597e+07	1.57768e+07	2.16355e+07	1.4097e+07
Com_2140_pos	methyl 2-[3-oxotetrahydropyrazin-2(1H)-ylidene]acetate	--	C7H10N2O3	170.07	2.053	171.077	--	--	--	--	--	--	--	--	--	--	Full match	No results	No results					50.4649	5.65721	1.36612e-06	1	1.36667	up	3.39048e+08	5.18102e+08	6.00715e+08	5.13544e+08	5.75786e+08	1.16748e+08	7.87328e+06	8.77545e+06	5.62594e+06	5.92647e+06	1.38128e+07	1.07741e+07
Com_9134_pos	PB-22 N-(4-Hydroxypentyl)-3-carboxyindole metabolite	--	C14H17NO3	229.107	1.452	230.114	--	--	--	--	--	--	--	--	--	--	No results	Invalid mass	No results	Organoheterocyclic compounds	Indoles and derivatives	Indolecarboxylic acids and derivatives	Indolecarboxylic acids and derivatives	15.2065	3.92662	1.37449e-06	1	1.24753	up	4.53166e+07	5.46853e+07	6.40486e+07	6.00569e+07	6.80425e+07	2.98297e+07	3.53621e+06	3.19352e+06	3.19322e+06	3.76937e+06	3.82615e+06	3.65531e+06
Com_3675_pos	Choline Glycerophosphate	--	C8H20NO6P	257.102	2.209	258.109	--	--	HMDB0252858	--	Lipids and lipid-like molecules	Glycerophospholipids	Glycerophosphocholines	--	--	--	No results	No results	Full match	Lipids and lipid-like molecules	Glycerophospholipids	Glycerophosphocholines	Glycerophosphocholines	5.11028	2.3534	1.37588e-06	1	1.0465	up	7.9115e+07	1.16968e+08	1.4156e+08	1.24553e+08	1.23326e+08	6.99617e+07	2.17086e+07	1.72871e+07	1.67025e+07	2.45565e+07	2.12999e+07	2.67133e+07
Com_7598_pos	N6,N6,N6-Trimethyl-L-lysine	N6,N6,N6-Trimethyl-L-lysine	C9H20N2O2	188.153	1.3	189.16	cpd:C03793	map00310 Lysine degradation	HMDB0001325	--	Organic acids and derivatives	Carboxylic acids and derivatives	Amino acids, peptides, and analogues	--	--	--	No results	Full match	No results	Organic acids and derivatives	Carboxylic acids and derivatives	Amino acids, peptides, and analogues	L-alpha-amino acids	36.4425	5.18755	1.43981e-06	1	1.33525	up	8.57896e+07	8.0779e+07	9.34766e+07	9.83079e+07	1.10281e+08	8.78745e+07	1.65294e+06	1.88453e+06	1.40557e+06	3.66513e+06	3.55637e+06	3.10635e+06
Com_1765_neg	(3R)-4,4-Dimethyl-2-oxotetrahydro-3-furanyl beta-D-glucopyranoside	--	C12H20O8	338.122	5.442	337.114	--	--	--	--	--	--	--	--	--	--	Invalid mass	No results	No results					10.48	3.38957	1.44405e-06	1	1.06479	up	2.64809e+08	1.38533e+08	1.16456e+08	1.33235e+08	1.22455e+08	3.05416e+08	1.39575e+07	1.24468e+07	1.72313e+07	1.23736e+07	3.14947e+07	1.56354e+07
Com_17823_pos	N-Acetyl-L-histidine	N-Acetyl-L-histidine	C8H11N3O3	197.081	5.045	198.088	cpd:C02997	--	HMDB0032055	--	Organic acids and derivatives	Carboxylic acids and derivatives	Amino acids, peptides, and analogues	--	--	--	No results	No results	Full match	Organic acids and derivatives	Carboxylic acids and derivatives	Amino acids, peptides, and analogues	Histidine and derivatives	4.70062	2.23285	1.45842e-06	1	1.27941	up	1.76891e+07	1.45397e+07	1.33263e+07	1.80924e+07	1.42143e+07	2.30331e+07	3.34849e+06	3.42781e+06	3.32222e+06	3.6964e+06	4.05174e+06	3.6175e+06
Com_2870_pos	6-methyl-4-(morpholinomethyl)-2H-chromen-2-one	--	C15H17NO3	259.117	2.274	260.125	--	--	--	--	--	--	--	--	--	--	Invalid mass	No results	No results					0.0251133	-5.3154	1.47746e-06	1	1.24215	down	4.61284e+06	7.77689e+06	9.21599e+06	8.0635e+06	1.19368e+07	3.92176e+06	3.24758e+08	3.26459e+08	2.5325e+08	3.20792e+08	3.12922e+08	2.74711e+08
Com_704_neg	L-Ascorbate	Ascorbate; Ascorbic acid; L-Ascorbate; L-Ascorbic acid; Vitamin C	C6H8O6	176.032	2.189	175.025	cpd:C00072	map00053 Ascorbate and aldarate metabolism;map00480 Glutathione metabolism;map01100 Metabolic pathways;map01110 Biosynthesis of secondary metabolites	HMDB0000044	--	Organoheterocyclic compounds	Dihydrofurans	Furanones	--	--	--	No results	No results	Full match	Organoheterocyclic compounds	Dihydrofurans	Furanones	Butenolides	2.69634	1.431	1.4912e-06	1	1.16619	up	6.9327e+08	7.94439e+08	7.82241e+08	6.3059e+08	9.31054e+08	5.95206e+08	3.2465e+08	2.51181e+08	2.83208e+08	2.60097e+08	2.65696e+08	2.56948e+08
Com_687_neg	Suberic acid	Suberic acid; Cork acid; 1,8-Octanedioic acid; Octanedioic acid; 1,6-Hexanedicarboxylic acid	C8H14O4	174.089	5.977	173.082	cpd:C08278	--	HMDB0000893	LMFA01170001	Lipids and lipid-like molecules	Fatty Acyls	Fatty acids and conjugates	Fatty Acyls [FA]	Fatty Acids and Conjugates [FA01]	Dicarboxylic acids [FA0117]	Full match	No results	Full match	Lipids and lipid-like molecules	Fatty Acyls	Fatty acids and conjugates	Medium-chain fatty acids	63.1713	5.9812	1.49579e-06	1	1.28937	up	6.39273e+08	8.70014e+08	9.09151e+08	8.74536e+08	7.89966e+08	6.05809e+08	7.53056e+06	9.20946e+06	3.05791e+07	1.12025e+07	8.20704e+06	7.49409e+06
Com_4753_pos	4-hydroxy-1-methyl-3-(phenylthio)-1,2-dihydroquinolin-2-one	--	C16H13NO2S	283.068	5.83	284.075	--	--	--	--	--	--	--	--	--	--	Full match	No results	No results					36.2764	5.18096	1.50329e-06	1	1.24703	up	1.30614e+08	1.00776e+08	1.21137e+08	6.98358e+07	1.10323e+08	2.10071e+08	3.28617e+06	3.3454e+06	3.18469e+06	3.48608e+06	3.75734e+06	3.41529e+06
Com_1797_pos	DL-α-Aminocaprylic acid	--	C8H17NO2	159.126	1.725	160.134	--	--	HMDB0000991	--	Organic acids and derivatives	Carboxylic acids and derivatives	Amino acids, peptides, and analogues	--	--	--	No results	Full match	Full match	Organic acids and derivatives	Carboxylic acids and derivatives	Amino acids, peptides, and analogues	Alpha amino acids	0.0194441	-5.68453	1.51429e-06	1	1.29912	down	6.46084e+06	1.04562e+07	1.61954e+07	1.11081e+07	1.42622e+07	6.00003e+06	5.53224e+08	5.08283e+08	5.2857e+08	5.51741e+08	5.64241e+08	6.10257e+08
Com_10344_pos	Ala-Gln	--	C8H15N3O4	217.107	1.401	218.114	--	--	HMDB0248109	--	Organic acids and derivatives	Carboxylic acids and derivatives	Amino acids, peptides, and analogues	--	--	--	No results	No results	Full match	Organic acids and derivatives	Carboxylic acids and derivatives	Amino acids, peptides, and analogues	Peptides	4.39902	2.13718	1.54645e-06	1	1.07712	up	2.66377e+07	2.82483e+07	2.96827e+07	2.98434e+07	2.6777e+07	1.64114e+07	5.51287e+06	5.31343e+06	5.34427e+06	6.51792e+06	6.47125e+06	6.66658e+06
Com_25403_pos	Tauroursodeoxycholic acid	Tauroursodeoxycholic acid	C26H45NO6S	499.295	6.967	500.302	cpd:C16868	--	HMDB0000874	LMST05040015	Lipids and lipid-like molecules	Steroids and steroid derivatives	Bile acids, alcohols and derivatives	Sterol Lipids [ST]	Steroid conjugates [ST05]	Taurine conjugates [ST0504]	No results	No results	Full match	Lipids and lipid-like molecules	Steroids and steroid derivatives	Bile acids, alcohols and derivatives	Taurinated bile acids and derivatives	0.0985208	-3.34343	1.61484e-06	1	1.36964	down	487525	515023	513239	540281	521737	553850	7.05653e+06	3.84563e+06	4.68034e+06	5.95625e+06	6.12822e+06	4.11978e+06
Com_3657_pos	4-Ethoxybenzaldehyde	--	C9H10O2	150.068	5.272	151.076	--	--	HMDB0033970	--	Benzenoids	Phenol ethers	-	--	--	--	No results	Full match	Full match	Benzenoids	Phenol ethers	Not available	Phenol ethers	0.121791	-3.03753	1.62106e-06	1	1.05653	down	7.45678e+06	2.08092e+07	1.71682e+07	1.99779e+07	1.90369e+07	1.75895e+07	1.35036e+08	1.11612e+08	1.01573e+08	2.4993e+08	1.22426e+08	1.17243e+08
Com_5363_pos	Phosphoenolpyruvic acid	Phosphoenolpyruvate; Phosphoenolpyruvic acid; PEP	C3H5O6P	167.983	1.479	168.99	cpd:C00074	map00010 Glycolysis / Gluconeogenesis;map00020 Citrate cycle (TCA cycle);map00400 Phenylalanine, tyrosine and tryptophan biosynthesis;map00440 Phosphonate and phosphinate metabolism;map00620 Pyruvate metabolism;map00680 Methane metabolism;map01100 Metabolic pathways;map01110 Biosynthesis of secondary metabolites;map01200 Carbon metabolism;map01230 Biosynthesis of amino acids	HMDB0000263	--	Organic acids and derivatives	Organic phosphoric acids and derivatives	Phosphate esters	--	--	--	No results	Full match	Full match	Organic acids and derivatives	Organic phosphoric acids and derivatives	Phosphate esters	Phosphate esters	10.8298	3.43693	1.66626e-06	1	1.32612	up	9.9655e+07	1.48863e+08	1.22026e+08	1.72668e+08	1.80988e+08	1.78551e+08	1.41855e+07	1.40118e+07	1.31434e+07	1.4321e+07	1.42582e+07	1.34384e+07
Com_9668_pos	L-Histidinol	L-Histidinol	C6H11N3O	141.091	1.296	142.098	cpd:C00860	map00340 Histidine metabolism;map01100 Metabolic pathways;map01110 Biosynthesis of secondary metabolites;map01230 Biosynthesis of amino acids	HMDB0003431	--	Organic nitrogen compounds	Organonitrogen compounds	Amines	--	--	--	No results	No results	Full match	Organic nitrogen compounds	Organonitrogen compounds	Amines	Aralkylamines	9.81281	3.29467	1.76138e-06	1	1.36919	up	4.79264e+07	6.61937e+07	6.87869e+07	6.91413e+07	7.57791e+07	6.44472e+07	5.04438e+06	6.00379e+06	3.60467e+06	8.23991e+06	8.51048e+06	8.57255e+06
Com_627_pos	4-acetyl-4-(ethoxycarbonyl)heptanedioic acid	--	C12H18O7	256.093	5.541	257.1	--	--	--	--	--	--	--	--	--	--	Invalid mass	No results	No results					536.05	9.06622	1.93195e-06	1	1.31755	up	2.30695e+09	6.95778e+08	5.55634e+08	5.94701e+08	5.84518e+08	1.61737e+09	1.88616e+06	1.9506e+06	1.87702e+06	2.01957e+06	2.14731e+06	1.97448e+06
Com_5870_neg	Salvinorin B	--	C21H26O7	390.17	5.673	389.163	--	--	--	--	--	--	--	--	--	--	Invalid mass	No results	No results	Lipids and lipid-like molecules	Prenol lipids	Terpene lactones	Diterpene lactones	13.5675	3.76208	1.94897e-06	1	1.18189	up	1.77863e+07	2.85316e+07	2.59739e+07	6.17156e+07	2.36239e+07	1.9598e+07	3.49058e+06	1.69561e+06	2.04172e+06	1.92573e+06	1.88599e+06	2.02316e+06
Com_3951_neg	nor-6β-Oxycodol	--	C17H21NO4	303.143	5.017	302.136	--	--	--	--	--	--	--	--	--	--	Invalid mass	No results	No results	Benzenoids	Phenanthrenes and derivatives	Not available	Phenanthrenes and derivatives	63.51	5.98891	2.00025e-06	1	1.34795	up	4.12282e+07	9.54973e+07	9.92882e+07	1.02203e+08	8.71749e+07	4.44872e+07	1.29247e+06	1.16035e+06	1.22304e+06	1.2559e+06	1.17947e+06	1.28726e+06
Com_147_neg	trans-2-Butene-1,4-dicarboxylic Acid	--	C6H8O4	144.042	1.821	143.035	--	--	HMDB0000393	--	Lipids and lipid-like molecules	Fatty Acyls	Fatty acids and conjugates	--	--	--	No results	No results	Full match					0.0875855	-3.51316	2.04937e-06	1	1.25408	down	5.16325e+08	3.10568e+08	2.46329e+08	2.51633e+08	2.30009e+08	2.6484e+08	3.14784e+09	3.16374e+09	3.42581e+09	3.62962e+09	3.73512e+09	3.67419e+09
Com_1578_neg	Glycerol-3-phosphate	DL-Glycerol 1-phosphate; Glycerol 1-phosphate; Glycerol-3-phosphate; rac-Glycerol 1-phosphate; DL-Glyceryl 1-phosphate; DL-Glycerol 3-phosphate	C3H9O6P	172.014	1.335	171.006	cpd:C03189	--	HMDB0252849	--	Lipids and lipid-like molecules	Glycerophospholipids	Glycerophosphates	--	--	--	No results	No results	Full match	Lipids and lipid-like molecules	Glycerophospholipids	Glycerophosphates	Glycerophosphates	6.22196	2.63737	2.13908e-06	1	1.26919	up	1.99313e+08	3.05861e+08	3.37573e+08	3.37388e+08	3.46427e+08	2.35428e+08	4.83471e+07	3.10246e+07	6.47224e+07	6.2794e+07	4.76336e+07	2.86671e+07
Com_468_pos	Methandrostenolone	--	C20H28O2	300.209	1.857	301.216	--	--	HMDB0041925	LMST02020013	Lipids and lipid-like molecules	Steroids and steroid derivatives	Androstane steroids	Sterol Lipids [ST]	Steroids [ST02]	C19 steroids (androgens) and derivatives [ST0202]	No results	No results	Full match	Lipids and lipid-like molecules	Steroids and steroid derivatives	Androstane steroids	Androgens and derivatives	250.5	7.96866	2.14781e-06	1	1.25475	up	1.82097e+09	1.03432e+09	1.42382e+09	8.56785e+08	1.45486e+09	4.1888e+09	7.41965e+06	6.67491e+06	6.99027e+06	6.92982e+06	7.61479e+06	7.40279e+06
Com_15029_pos	5-[(dimethylamino)methylidene]-3-phenyl-1,3-thiazolane-2,4-dione	--	C12H12N2O2S	248.063	5.86	249.07	--	--	--	--	--	--	--	--	--	--	Full match	No results	No results					3.11867	1.64093	2.17465e-06	1	1.02461	up	1.15081e+07	1.55643e+07	1.36735e+07	1.1271e+07	1.81506e+07	1.10798e+07	4.12151e+06	3.05488e+06	4.1991e+06	5.64838e+06	4.1367e+06	4.89134e+06
Com_14140_pos	8-chloro-7-methyl-5-(2-pyridyl)[1,2,3,4]tetraazolo[1,5-c]pyrimidine	--	C10H7ClN6	246.042	3.29	247.05	--	--	--	--	--	--	--	--	--	--	Full match	No results	No results					13.7899	3.78554	2.31202e-06	1	1.29289	up	2.03752e+07	3.65844e+07	3.38228e+07	4.00891e+07	3.68416e+07	2.21183e+07	2.35386e+06	2.31802e+06	2.1924e+06	2.14565e+06	2.29608e+06	2.45994e+06
Com_15502_pos	5-acetyl-2,6-dimethyl-1,2,3,4-tetrahydropyridin-4-one	--	C9H13NO2	167.095	5.837	168.102	--	--	--	--	--	--	--	--	--	--	Full match	Partial match	Full match					0.266848	-1.90591	2.44345e-06	1	1.13012	down	4.70671e+06	5.79684e+06	8.64057e+06	4.91105e+06	5.59153e+06	5.06965e+06	1.93761e+07	2.48225e+07	2.15092e+07	2.39803e+07	2.13095e+07	1.91e+07
Com_882_neg	L-Aspartic acid	L-Aspartate; L-Aspartic acid; 2-Aminosuccinic acid; L-Asp	C4H7NO4	133.037	1.472	132.03	cpd:C00049	map00220 Arginine biosynthesis;map00250 Alanine, aspartate and glutamate metabolism;map00260 Glycine, serine and threonine metabolism;map00261 Monobactam biosynthesis;map00270 Cysteine and methionine metabolism;map00300 Lysine biosynthesis;map00340 Histidine metabolism;map00410 beta-Alanine metabolism;map00460 Cyanoamino acid metabolism;map00760 Nicotinate and nicotinamide metabolism;map00770 Pan…	HMDB0000191	--	Organic acids and derivatives	Carboxylic acids and derivatives	Amino acids, peptides, and analogues	--	--	--	No results	Full match	Full match	Organic acids and derivatives	Carboxylic acids and derivatives	Amino acids, peptides, and analogues	Aspartic acid and derivatives	12.3863	3.63068	2.62444e-06	1	1.17415	up	3.24331e+08	5.68414e+08	6.73871e+08	6.3587e+08	6.38037e+08	2.78306e+08	3.58733e+07	3.54354e+07	5.00782e+07	5.11008e+07	3.75003e+07	4.18078e+07
Com_24877_pos	Chlorindione	--	C15H9ClO2	256.028	5.169	257.035	--	--	--	--	--	--	--	--	--	--	No results	No results	Full match	Benzenoids	Indanes	Indanones	Indanediones	2.79242	1.48151	2.72535e-06	1	1.30619	up	7.86188e+06	5.29916e+06	4.56223e+06	5.31814e+06	5.8828e+06	5.46209e+06	1.83425e+06	1.92414e+06	1.90207e+06	2.27344e+06	2.04e+06	2.34027e+06
Com_16476_neg	12-Hydroxydodecanoic acid	12-Hydroxydodecanoic acid; omega-Hydroxydodecanoic acid	C12H24O3	216.172	6.848	215.165	cpd:C08317	--	HMDB0002059	--	Organic acids and derivatives	Hydroxy acids and derivatives	Medium-chain hydroxy acids and derivatives	--	--	--	Full match	No results	No results	Organic acids and derivatives	Hydroxy acids and derivatives	Medium-chain hydroxy acids and derivatives	Medium-chain hydroxy acids and derivatives	4.29797	2.10366	2.72926e-06	1	1.34191	up	7.67395e+06	7.51122e+06	7.67864e+06	6.91118e+06	7.42048e+06	6.61708e+06	1.34255e+06	2.29609e+06	1.59907e+06	1.40728e+06	1.62742e+06	1.92136e+06
Com_1793_pos	4-Methyl-5-thiazoleethanol	--	C6H9NOS	161.052	4.913	162.059	--	--	HMDB0032985	--	Organoheterocyclic compounds	Azoles	Thiazoles	--	--	--	Invalid mass	Invalid mass	No results	Organoheterocyclic compounds	Azoles	Thiazoles	4,5-disubstituted thiazoles	6.41805	2.68213	2.89691e-06	1	1.33384	up	4.29978e+08	7.62066e+08	7.47579e+08	7.20588e+08	7.5445e+08	4.4451e+08	8.5323e+07	9.11294e+07	9.94443e+07	1.07456e+08	1.12082e+08	1.05865e+08
Com_461_pos	2-Naphthol	2-Naphthol; beta-Naphthol	C10H8O	144.058	5.91	162.092	cpd:C11713	--	HMDB0012322	--	Benzenoids	Naphthalenes	Naphthols and derivatives	--	--	--	No results	No results	Full match	Benzenoids	Naphthalenes	Naphthols and derivatives	Naphthols and derivatives	0.00528488	-7.56391	2.94762e-06	1	1.37981	down	5.91517e+06	2.62073e+07	1.03506e+07	3.01442e+07	1.11646e+07	1.70758e+07	3.39891e+09	2.74095e+09	3.08298e+09	3.14722e+09	3.1635e+09	3.55065e+09
Com_6482_pos	DGMG (18:2)	--	C33H58O14	678.382	2.003	340.198	--	--	--	--	--	--	--	--	--	--	No results	No results	Full match					8.0787	3.01412	3.05888e-06	1	1.09392	up	3.28789e+07	6.49226e+07	6.41002e+07	6.27792e+07	6.91748e+07	2.78647e+07	5.60503e+06	5.41489e+06	5.49141e+06	5.59726e+06	6.94979e+06	1.07649e+07
Com_3785_pos	2-[5-(2-hydroxypropyl)oxolan-2-yl]propanoic acid	--	C10H18O4	240.075	2.21	241.082	--	--	--	--	--	--	--	--	--	--	Invalid mass	No results	No results					4.83775	2.27434	3.0906e-06	1	1.02733	up	7.8137e+07	1.1249e+08	1.35425e+08	1.19173e+08	1.15281e+08	5.99743e+07	2.58986e+07	2.47791e+07	1.51756e+07	2.5002e+07	1.56892e+07	2.17133e+07
Com_155_neg	(2R)-2,3-Dihydroxypropanoic acid	--	C3H6O4	106.027	1.497	105.019	--	--	HMDB0000148	--	Organic acids and derivatives	Carboxylic acids and derivatives	Amino acids, peptides, and analogues	--	--	--	Full match	Full match	Full match	Organic oxygen compounds	Organooxygen compounds	Carbohydrates and carbohydrate conjugates	Sugar acids and derivatives	5.27308	2.39865	3.14334e-06	1	1.09104	up	3.66408e+09	3.03424e+09	5.41147e+09	5.47102e+09	5.46971e+09	3.32738e+09	7.49679e+08	7.548e+08	7.1531e+08	8.94489e+08	9.12743e+08	9.75345e+08
Com_2203_pos	4-Aminobenzoic acid	4-Aminobenzoate; ABEE; 4-Aminobenzoic acid; p-Aminobenzoate	C7H7NO2	137.048	5.164	138.055	cpd:C00568	map00790 Folate biosynthesis;map01100 Metabolic pathways	HMDB0304171	--	Benzenoids	Benzene and substituted derivatives	Benzoic acids and derivatives	--	--	--	Full match	Not the top hit	Full match	Benzenoids	Benzene and substituted derivatives	Benzoic acids and derivatives	Aminobenzoic acids	6.35919	2.66884	3.23928e-06	1	1.11622	up	2.76469e+08	4.95198e+08	5.78473e+08	5.84861e+08	5.56338e+08	2.73405e+08	6.51532e+07	7.03631e+07	1.17826e+08	7.07617e+07	5.80838e+07	5.25764e+07
Com_1600_pos	Taurochenodeoxycholic acid	Taurochenodeoxycholate; Taurochenodeoxycholic acid; Chenodeoxycholoyltaurine	C26H45NO6S	516.328	1.948	517.336	cpd:C05465	--	HMDB0242411	LMST05040005	Lipids and lipid-like molecules	Steroids and steroid derivatives	Bile acids, alcohols and derivatives	Sterol Lipids [ST]	Steroid conjugates [ST05]	Taurine conjugates [ST0504]	Invalid mass	No results	No match	Lipids and lipid-like molecules	Steroids and steroid derivatives	Bile acids, alcohols and derivatives	Taurinated bile acids and derivatives	35.3477	5.14354	3.2407e-06	1	1.17889	up	2.14297e+08	3.70448e+08	3.9716e+08	4.28876e+08	3.79693e+08	1.67723e+08	9.41461e+06	8.90703e+06	9.06459e+06	9.10859e+06	9.49957e+06	9.40382e+06
Com_1147_neg	Biopterin	Biopterin; 2-Amino-6-(1,2-dihydroxypropyl)-4(1H)-pteridinone	C9H11N5O3	237.085	4.947	236.078	cpd:C06313	--	HMDB0000468	--	Organoheterocyclic compounds	Pteridines and derivatives	Pterins and derivatives	--	--	--	No results	No results	Full match	Organoheterocyclic compounds	Pteridines and derivatives	Pterins and derivatives	Biopterins and derivatives	55.8047	5.80231	3.35971e-06	1	1.15008	up	1.80769e+08	1.558e+08	1.74695e+08	2.62184e+08	1.7753e+08	6.07243e+08	5.35163e+06	4.52973e+06	3.94153e+06	4.01196e+06	5.01869e+06	5.06924e+06
Com_1629_pos	Asp-Phe methyl ester	--	C14H18N2O5	294.122	5.707	295.13	--	--	--	--	--	--	--	--	--	--	No results	No results	Full match					24.0629	4.58874	3.54128e-06	1	1.26975	up	3.3994e+08	6.61672e+08	8.46891e+08	7.1357e+08	8.74452e+08	2.79371e+08	2.85659e+07	2.19079e+07	1.94065e+07	2.70928e+07	2.47772e+07	3.26739e+07
Com_112_neg	3-Hydroxymandelic acid	--	C8H8O4	168.042	5.124	167.035	--	--	HMDB0000750	--	Benzenoids	Phenols	1-hydroxy-4-unsubstituted benzenoids	--	--	--	Full match	Not the top hit	Full match	Benzenoids	Phenols	1-hydroxy-4-unsubstituted benzenoids	1-hydroxy-4-unsubstituted benzenoids	0.0752094	-3.73294	3.61656e-06	1	1.23112	down	7.2618e+08	3.57123e+08	3.38991e+08	3.88192e+08	3.4482e+08	5.85716e+08	6.11533e+09	6.09442e+09	6.6918e+09	6.05242e+09	5.81597e+09	5.67529e+09
Com_17466_pos	Methyl 3-indolyacetate	--	C11H11NO2	189.08	6.344	190.087	--	--	--	--	--	--	--	--	--	--	No results	No results	Full match	Organoheterocyclic compounds	Indoles and derivatives	Indolyl carboxylic acids and derivatives	Indole-3-acetic acid derivatives	4.56428	2.19039	3.75872e-06	1	1.07426	up	1.22e+07	2.29856e+07	2.05101e+07	2.60585e+07	2.48381e+07	1.65482e+07	4.41196e+06	3.31095e+06	4.40358e+06	4.82883e+06	5.6209e+06	4.40294e+06
Com_3391_neg	5-[(Benzoyloxy)methyl]-4,5,6-trihydroxy-2-cyclohexen-1-yl benzoate	--	C21H20O7	384.122	5.766	383.115	--	--	--	--	--	--	--	--	--	--	Full match	No results	No match	Benzenoids	Benzene and substituted derivatives	Benzoic acids and derivatives	Benzoic acid esters	0.159558	-2.64784	3.77915e-06	1	1.03342	down	1.0414e+07	7.51742e+06	1.93483e+07	8.90908e+06	8.9715e+06	8.1809e+06	5.67963e+07	5.12783e+07	7.15918e+07	6.0988e+07	7.69315e+07	7.93916e+07
Com_11211_pos	INH	--	C16H26N6O5	365.17	5.243	366.177	--	--	HMDB0015086	--	Organoheterocyclic compounds	Pyridines and derivatives	Pyridinecarboxylic acids and derivatives	--	--	--	Invalid mass	No results	No match					6.12443	2.61457	3.95769e-06	1	1.08138	up	2.8217e+07	1.67327e+07	1.38546e+07	1.85489e+07	1.77042e+07	3.59736e+07	5.32986e+06	3.16419e+06	2.65508e+06	3.1597e+06	3.96773e+06	3.11827e+06
Com_912_neg	Lactobionic acid	--	C12H22O12	358.111	1.674	357.104	--	--	HMDB0253945	--	Lipids and lipid-like molecules	Fatty Acyls	Fatty acyl glycosides	--	--	--	No results	No results	Full match	Lipids and lipid-like molecules	Fatty Acyls	Fatty acyl glycosides	Fatty acyl glycosides of mono- and disaccharides	0.137543	-2.86204	3.97414e-06	1	1.20045	down	4.52272e+07	3.9184e+07	3.63684e+07	3.71474e+07	4.53875e+07	4.02007e+07	2.54972e+08	1.95823e+08	2.56758e+08	4.15806e+08	3.92695e+08	2.5441e+08
Com_593_neg	Ofloxacin impurity E	--	C17H18FN3O4	347.122	5.271	346.115	--	--	--	--	--	--	--	--	--	--	Invalid mass	No results	No match	Organoheterocyclic compounds	Quinolines and derivatives	Quinoline carboxylic acids	Quinoline carboxylic acids	44.237	5.46718	3.97743e-06	1	1.26877	up	1.01443e+09	2.37927e+08	2.12513e+08	1.91506e+08	2.37638e+08	7.44709e+08	1.39812e+07	6.17058e+06	5.22382e+06	1.00381e+07	1.68619e+07	7.37405e+06
Com_3383_pos	Benzamide	Benzamide	C7H7NO	139.064	3.94	140.071	cpd:C09815	--	HMDB0004461	--	Benzenoids	Benzene and substituted derivatives	Benzoic acids and derivatives	--	--	--	No results	Invalid mass	No results	Benzenoids	Benzene and substituted derivatives	Benzoic acids and derivatives	Benzamides	0.10762	-3.21598	3.98854e-06	1	1.25239	down	2.29329e+07	2.53451e+07	2.72927e+07	2.66793e+07	2.71437e+07	2.08255e+07	2.62197e+08	2.47234e+08	2.23279e+08	2.69038e+08	1.16532e+08	2.77546e+08
Com_12242_pos	N-butyl-2-methyl-5-(piperidinosulfonyl)-3-furamide	--	C15H24N2O4S	328.151	6.61	329.158	--	--	--	--	--	--	--	--	--	--	Invalid mass	No results	No results					9.23287	3.20678	4.14403e-06	1	1.16659	up	3.318e+07	4.4512e+07	4.93748e+07	4.31189e+07	4.16879e+07	2.04308e+07	4.42461e+06	3.59144e+06	3.99612e+06	4.46277e+06	3.95646e+06	4.72916e+06
Com_9919_pos	N4-Acetylcytidine	N4-Acetylcytidine	C11H15N3O6	285.097	5.291	286.104	cpd:C22293	--	HMDB0005923	--	Nucleosides, nucleotides, and analogues	Pyrimidine nucleosides	-	--	--	--	No results	No results	Full match	Nucleosides, nucleotides, and analogues	Pyrimidine nucleosides	Not available	Pyrimidine nucleosides	10.6113	3.40753	4.17143e-06	1	1.29155	up	2.53994e+07	3.31775e+07	2.83302e+07	3.35697e+07	2.5195e+07	6.89412e+07	2.89124e+06	3.08607e+06	3.00641e+06	3.58234e+06	3.32271e+06	4.33614e+06
Com_1384_pos	Dl-Threitol	--	C4H10O4	122.058	1.388	123.066	--	--	--	--	--	--	--	--	--	--	No results	No results	Full match	Organic oxygen compounds	Organooxygen compounds	Carbohydrates and carbohydrate conjugates	Sugar alcohols	31.9929	4.99968	4.20732e-06	1	1.29073	up	4.12243e+08	7.87056e+08	1.03451e+09	9.6667e+08	1.01193e+09	3.99575e+08	2.56693e+07	2.19493e+07	2.08978e+07	2.66824e+07	2.34224e+07	2.55353e+07
Com_2346_pos	Maltotetraose	Maltotetraose	C24H42O21	688.206	1.431	689.213	cpd:C02052	--	HMDB0001296	--	Organic oxygen compounds	Organooxygen compounds	Carbohydrates and carbohydrate conjugates	--	--	--	Invalid mass	Invalid mass	No results	Organic oxygen compounds	Organooxygen compounds	Carbohydrates and carbohydrate conjugates	Oligosaccharides	0.0793218	-3.65614	4.25429e-06	1	1.16088	down	1.49911e+07	3.56896e+07	2.60147e+07	3.41225e+07	4.64478e+07	2.8345e+07	3.21765e+08	4.1684e+08	3.43139e+08	4.22826e+08	4.08898e+08	4.26502e+08
Com_1768_neg	N1-(3-cyano-4,6-diphenyl-2-pyridyl)-4-methylbenzamide	--	C26H19N3O	389.148	5.822	388.14	--	--	--	--	--	--	--	--	--	--	Invalid mass	No results	No results					0.126773	-2.97968	4.28415e-06	1	1.01795	down	3.51209e+07	1.51252e+07	1.60148e+07	1.67283e+07	1.57875e+07	2.42859e+07	1.67339e+08	1.3072e+08	1.45704e+08	1.71822e+08	1.80033e+08	1.75112e+08
Com_4453_pos	N-(2-hydroxyphenyl)acetamide	--	C8H9NO2	151.064	5.518	152.071	--	--	HMDB0061919	--	Benzenoids	Benzene and substituted derivatives	Anilides	--	--	--	Full match	Not the top hit	Full match					0.214012	-2.22423	4.50083e-06	1	1.12088	down	2.27443e+07	3.6569e+07	3.52762e+07	4.49453e+07	4.0434e+07	2.2045e+07	1.71891e+08	1.74382e+08	1.31009e+08	1.94415e+08	1.3368e+08	1.38558e+08
Com_244_neg	Citraconic acid	2-Methylmaleate; Citraconate; Citraconic acid; Methylmaleic acid	C5H6O4	130.026	4.728	129.019	cpd:C02226	map00290 Valine, leucine and isoleucine biosynthesis;map00660 C5-Branched dibasic acid metabolism;map01100 Metabolic pathways;map01210 2-Oxocarboxylic acid metabolism	HMDB0000634	LMFA01170099	Lipids and lipid-like molecules	Fatty Acyls	Fatty acids and conjugates	Fatty Acyls [FA]	Fatty Acids and Conjugates [FA01]	Dicarboxylic acids [FA0117]	Full match	Full match	Full match	Lipids and lipid-like molecules	Fatty Acyls	Fatty acids and conjugates	Methyl-branched fatty acids	5.24012	2.3896	4.64289e-06	1	1.01577	up	2.29793e+09	3.14761e+09	3.08286e+09	3.30172e+09	2.97536e+09	1.71084e+09	6.04112e+08	4.8933e+08	5.04779e+08	4.9151e+08	4.97994e+08	5.64173e+08
Com_2090_pos	5-Aminovaleric acid	5-Aminopentanoate; 5-Aminopentanoic acid; 5-Aminovaleric acid	C5H11NO2	117.08	2.546	118.087	cpd:C00431	map00310 Lysine degradation;map00330 Arginine and proline metabolism	HMDB0003355	--	Organic acids and derivatives	Carboxylic acids and derivatives	Amino acids, peptides, and analogues	--	--	--	Invalid mass	No results	No results	Organic acids and derivatives	Carboxylic acids and derivatives	Amino acids, peptides, and analogues	Delta amino acids and derivatives	13.2373	3.72654	5.0643e-06	1	1.36877	up	2.67636e+08	6.1154e+08	6.18809e+08	5.9522e+08	6.31985e+08	2.71146e+08	3.9576e+07	3.38714e+07	3.13707e+07	4.26603e+07	3.16258e+07	4.72515e+07
Com_9696_pos	4-(4-methoxyphenyl)-2-(methylthio)pyrimidine	--	C12H12N2OS	254.052	5.796	255.06	--	--	--	--	--	--	--	--	--	--	Invalid mass	No results	No results					32.3061	5.01373	5.09289e-06	1	1.26176	up	2.04302e+07	4.80611e+07	3.52237e+07	5.37243e+07	4.55856e+07	7.19663e+07	1.32661e+06	1.39351e+06	1.33046e+06	1.446e+06	1.49482e+06	1.52064e+06
Com_1819_pos	Uridine 5'-monophosphate	UMP; Uridylic acid; Uridine monophosphate; Uridine 5'-monophosphate; 5'Uridylic acid	C9H13N2O9P	324.037	1.698	325.044	cpd:C00105	map00240 Pyrimidine metabolism;map01100 Metabolic pathways	HMDB0000288	--	Nucleosides, nucleotides, and analogues	Pyrimidine nucleotides	Pyrimidine ribonucleotides	--	--	--	No results	Full match	Full match	Nucleosides, nucleotides, and analogues	Pyrimidine nucleotides	Pyrimidine ribonucleotides	Pyrimidine ribonucleoside monophosphates	11.44	3.51601	5.13754e-06	1	1.14928	up	2.40017e+08	4.48784e+08	5.31778e+08	5.93687e+08	7.52131e+08	3.09002e+08	4.37091e+07	3.20311e+07	3.51368e+07	4.18979e+07	5.5477e+07	4.30942e+07
Com_4358_pos	N1-(4-methylidene-3-thia-1-azaspiro[4.5]dec-2-yliden)-2-chloroaniline	--	C15H17ClN2S	292.077	1.326	293.085	--	--	--	--	--	--	--	--	--	--	Invalid mass	No results	No results					0.048822	-4.35633	5.2126e-06	1	1.29151	down	1.08674e+07	4.75641e+06	1.1065e+07	1.16363e+07	5.93909e+06	5.54625e+06	1.77504e+08	1.883e+08	1.69703e+08	1.72382e+08	1.55595e+08	1.56762e+08
Com_156_pos	Oxoadipic Acid	--	C6H8O5	160.038	1.706	161.045	--	--	HMDB0000225	LMFA01170121	Organic acids and derivatives	Keto acids and derivatives	Medium-chain keto acids and derivatives	Fatty Acyls [FA]	Fatty Acids and Conjugates [FA01]	Dicarboxylic acids [FA0117]	No results	No results	Full match	Organic acids and derivatives	Keto acids and derivatives	Medium-chain keto acids and derivatives	Medium-chain keto acids and derivatives	0.1895	-2.39973	5.21397e-06	1	1.36521	down	2.81615e+09	2.33894e+09	1.86096e+09	1.78154e+09	1.66004e+09	1.32831e+09	1.10908e+10	1.03159e+10	1.00365e+10	1.1411e+10	8.90344e+09	1.04373e+10
Com_730_pos	O,O-Diethyl thiophosphate	--	C4H11O3PS	170.02	3.383	171.027	--	--	--	--	--	--	--	--	--	--	No results	Invalid mass	No results	Organic acids and derivatives	Organic thiophosphoric acids and derivatives	Thiophosphoric acid esters	Thiophosphate diesters	37.4221	5.22582	5.28774e-06	1	1.10471	up	1.24192e+09	3.29974e+08	2.07932e+09	2.22144e+09	2.40568e+09	1.41119e+09	1.64873e+07	1.58626e+07	3.87919e+07	3.82051e+07	8.28888e+07	6.669e+07
Com_19838_pos	5-Methylcytosine	5-Methylcytosine	C5H7N3O	125.059	1.532	126.067	cpd:C02376	map00240 Pyrimidine metabolism	HMDB0002894	--	Organoheterocyclic compounds	Diazines	Pyrimidines and pyrimidine derivatives	--	--	--	No results	No results	Full match	Organoheterocyclic compounds	Diazines	Pyrimidines and pyrimidine derivatives	Hydroxypyrimidines	3.20401	1.67988	5.29121e-06	1	1.19657	up	1.22642e+07	1.51038e+07	1.66503e+07	1.91443e+07	1.89141e+07	1.18388e+07	3.81313e+06	3.79909e+06	5.52716e+06	5.74352e+06	6.54095e+06	3.88805e+06
Com_5022_pos	N-Acetyl-Asp-Glu	--	C11H16N2O8	304.091	5.524	305.099	--	--	--	--	--	--	--	--	--	--	No results	No results	Full match	Organic acids and derivatives	Carboxylic acids and derivatives	Amino acids, peptides, and analogues	Dipeptides	21.8439	4.44916	5.3274e-06	1	1.30523	up	5.73874e+07	1.1597e+08	1.09204e+08	9.59635e+07	1.08075e+08	1.94587e+08	4.88223e+06	5.0809e+06	4.86299e+06	5.38495e+06	5.68039e+06	5.29284e+06
Com_384_neg	Uridine monophosphate (UMP)	--	C9H13N2O9P	324.036	1.673	323.029	--	--	--	--	--	--	--	--	--	--	Full match	Full match	Full match	Nucleosides, nucleotides, and analogues	Pyrimidine nucleotides	Pyrimidine ribonucleotides	Pyrimidine ribonucleoside monophosphates	51.4016	5.68374	5.35226e-06	1	1.16437	up	1.19375e+09	1.75698e+09	1.90748e+09	1.94183e+09	1.96565e+09	1.10698e+09	2.48895e+07	4.79027e+07	1.16744e+07	2.96873e+07	1.30584e+07	6.48568e+07
Com_2357_pos	lipoamide	Lipoamide; Thioctic acid amide	C8H15NOS2	205.059	2.154	206.067	cpd:C00248	--	HMDB0000962	LMFA08010006	Organoheterocyclic compounds	Dithiolanes	Lipoamides	Fatty Acyls [FA]	Fatty amides [FA08]	Primary amides [FA0801]	No results	No results	Full match	Organoheterocyclic compounds	Dithiolanes	Lipoamides	Lipoamides	16.2173	4.01946	5.46106e-06	1	1.26103	up	1.68897e+08	2.51028e+08	2.33956e+08	2.11578e+08	2.41612e+08	5.19058e+08	1.50551e+07	1.85511e+07	1.73095e+07	1.50541e+07	1.76173e+07	1.66844e+07
Com_6875_pos	Glu-Gln	--	C10H17N3O6	275.112	1.661	276.12	--	--	HMDB0028817	--	Organic acids and derivatives	Carboxylic acids and derivatives	Amino acids, peptides, and analogues	--	--	--	No results	Full match	No results	Organic acids and derivatives	Carboxylic acids and derivatives	Amino acids, peptides, and analogues	Dipeptides	5.53335	2.46815	5.65948e-06	1	1.30393	up	6.37313e+07	1.09533e+08	1.21749e+08	1.251e+08	1.28531e+08	5.85516e+07	1.68057e+07	1.3862e+07	1.2164e+07	1.98663e+07	1.77812e+07	2.92547e+07
Com_1173_pos	Boc-beta-cyano-L-alanine	--	C9H14N2O4	214.096	3.665	215.103	--	--	--	--	--	--	--	--	--	--	No results	No results	Full match	Organic acids and derivatives	Carboxylic acids and derivatives	Amino acids, peptides, and analogues	Alpha amino acids and derivatives	14.2136	3.8292	5.94873e-06	1	1.07328	up	2.24905e+08	3.54877e+08	3.99204e+08	4.06833e+08	4.05595e+08	2.22124e+08	1.24212e+07	2.86051e+07	9.31517e+06	2.8152e+07	3.33463e+07	2.98233e+07
Com_5368_neg	Sulfoacetic acid	Sulfoacetate; Sulfoacetic acid	C2H4O5S	139.978	1.403	138.97	cpd:C14179	map00430 Taurine and hypotaurine metabolism	HMDB0258590	--	Organic acids and derivatives	Organic sulfonic acids and derivatives	Organosulfonic acids and derivatives	--	--	--	No results	No results	Full match	Organic acids and derivatives	Organic sulfonic acids and derivatives	Organosulfonic acids and derivatives	Organosulfonic acids	3.51941	1.81533	6.23382e-06	1	1.31752	up	3.99944e+07	3.99755e+07	5.21784e+07	7.02783e+07	4.9508e+07	7.29577e+07	1.31559e+07	1.91394e+07	1.50406e+07	1.71439e+07	1.18839e+07	1.59508e+07
Com_434_pos	N-Acetyl-α-D-glucosamine	N-Acetyl-alpha-D-glucosamine	C8H15NO6	221.091	1.45	222.098	cpd:C20328	--	--	--	--	--	--	--	--	--	Full match	Full match	Full match	Organic oxygen compounds	Organooxygen compounds	Carbohydrates and carbohydrate conjugates	N-acyl-alpha-hexosamines	9.73304	3.28289	6.3559e-06	1	1.37384	up	2.83211e+09	4.44807e+09	2.00432e+09	4.78557e+09	2.44144e+09	3.08813e+09	3.13937e+08	3.52126e+08	2.96452e+08	3.88155e+08	3.26699e+08	3.36352e+08
Com_437_neg	2-Ketoadipic acid	--	C6H8O5	160.037	3.972	159.03	--	--	HMDB0000225	--	Organic acids and derivatives	Keto acids and derivatives	Medium-chain keto acids and derivatives	--	--	--	No results	Full match	Full match	Organic acids and derivatives	Keto acids and derivatives	Medium-chain keto acids and derivatives	Medium-chain keto acids and derivatives	5.64418	2.49677	6.37418e-06	1	1.25093	up	1.1554e+09	9.30329e+08	8.64512e+08	1.00196e+09	1.69793e+09	1.18999e+09	2.01053e+08	2.11467e+08	2.0376e+08	1.82923e+08	2.08377e+08	2.0431e+08
Com_1708_neg	Nicotinamide mononucleotide	Nicotinamide D-ribonucleotide; NMN; Nicotinamide mononucleotide; Nicotinamide ribonucleotide; Nicotinamide nucleotide; beta-Nicotinamide D-ribonucleotide; beta-Nicotinamide ribonucleotide; beta-Nicotinamide mononucleotide	C11H15N2O8P	334.057	1.499	333.049	cpd:C00455	map00760 Nicotinate and nicotinamide metabolism;map01100 Metabolic pathways	HMDB0000229	--	Nucleosides, nucleotides, and analogues	Pyridine nucleotides	Nicotinamide nucleotides	--	--	--	No results	Full match	Full match	Nucleosides, nucleotides, and analogues	Pyridine nucleotides	Nicotinamide nucleotides	Nicotinamide nucleotides	0.538852	-0.892038	6.4684e-06	1	1.33674	down	5.19742e+07	4.65895e+07	4.51405e+07	4.92744e+07	4.02752e+07	5.91998e+07	9.60695e+07	8.51852e+07	9.99696e+07	8.22345e+07	8.38151e+07	9.54602e+07
Com_5077_pos	2-(1-benzothiophen-3-ylmethylene)-3,4-dihydronaphthalen-1(2H)-one	--	C19H14OS	290.08	5.343	291.087	--	--	--	--	--	--	--	--	--	--	Invalid mass	No match	No results					0.0692039	-3.853	7.24676e-06	1	1.17983	down	7.53982e+06	7.41227e+06	1.01565e+07	1.19292e+07	7.4331e+06	7.7991e+06	1.25828e+08	1.28428e+08	1.4176e+08	1.62632e+08	4.4881e+07	1.51775e+08
Com_11738_pos	L-Ornithine	L-Ornithine; (S)-2,5-Diaminovaleric acid; (S)-2,5-Diaminopentanoic acid; (S)-2,5-Diaminopentanoate	C5H12N2O2	132.09	1.17	133.098	cpd:C00077	map00220 Arginine biosynthesis;map00330 Arginine and proline metabolism;map00480 Glutathione metabolism;map01100 Metabolic pathways;map01110 Biosynthesis of secondary metabolites;map01210 2-Oxocarboxylic acid metabolism;map01230 Biosynthesis of amino acids;map02010 ABC transporters	HMDB0000214	--	Organic acids and derivatives	Carboxylic acids and derivatives	Amino acids, peptides, and analogues	--	--	--	No results	No results	Full match	Organic acids and derivatives	Carboxylic acids and derivatives	Amino acids, peptides, and analogues	L-alpha-amino acids	3.89084	1.96008	7.3043e-06	1	1.32217	up	3.49311e+07	5.4691e+07	3.92979e+07	3.97604e+07	4.52639e+07	3.24424e+07	1.02893e+07	1.01882e+07	1.03202e+07	1.09989e+07	1.0841e+07	1.06872e+07
Com_3245_neg	L-Ascorbic acid 2-sulfate	--	C6H8O9S	255.989	2.696	254.982	--	--	HMDB0060649	--	Organoheterocyclic compounds	Dihydrofurans	Furanones	--	--	--	No results	Full match	No results	Organoheterocyclic compounds	Dihydrofurans	Furanones	Butenolides	21.712	4.44042	7.40798e-06	1	1.20304	up	8.45696e+07	1.24185e+08	1.05529e+08	4.86126e+07	1.37312e+08	5.2841e+07	4.65901e+06	3.87749e+06	4.5466e+06	3.75376e+06	4.07204e+06	4.56321e+06
Com_1304_pos	L-Glutathione (reduced)	--	C10H17N3O6S	307.084	2.097	308.092	--	--	--	--	--	--	--	--	--	--	Full match	Full match	Full match	Organic acids and derivatives	Carboxylic acids and derivatives	Amino acids, peptides, and analogues	Peptides	33.0192	5.04523	7.7242e-06	1	1.1836	up	2.8697e+08	9.49842e+08	1.11026e+09	8.89019e+08	1.07199e+09	3.19268e+08	3.17793e+07	1.74784e+07	1.89367e+07	3.1261e+07	2.05633e+07	2.01227e+07
Com_8020_neg	acetyl phospahte	--	C2H5O5P	139.987	1.499	138.98	--	--	--	--	--	--	--	--	--	--	No results	No results	Full match					0.361184	-1.46919	8.1787e-06	1	1.30337	down	4.9368e+06	5.80728e+06	7.48757e+06	7.76695e+06	7.87151e+06	6.01077e+06	1.68346e+07	1.78551e+07	1.21324e+07	2.00281e+07	2.09206e+07	2.26463e+07
Com_66_pos	5-Methoxysalicylic acid	--	C8H8O4	168.043	1.632	169.05	--	--	HMDB0001868	--	Benzenoids	Benzene and substituted derivatives	Benzoic acids and derivatives	--	--	--	Full match	Partial match	Full match	Benzenoids	Benzene and substituted derivatives	Benzoic acids and derivatives	M-methoxybenzoic acids and derivatives	0.0817787	-3.61213	8.44737e-06	1	1.11769	down	7.99649e+08	1.13882e+09	1.33904e+09	1.09795e+09	1.13004e+09	8.96219e+08	2.69934e+10	8.7119e+09	8.18421e+09	1.40889e+10	9.14486e+09	1.11577e+10
Com_3360_pos	D-Erythrose 4-phosphate	D-Erythrose 4-phosphate	C4H9O7P	200.009	1.582	201.017	cpd:C00279	map00030 Pentose phosphate pathway;map00400 Phenylalanine, tyrosine and tryptophan biosynthesis;map00750 Vitamin B6 metabolism;map01100 Metabolic pathways;map01110 Biosynthesis of secondary metabolites;map01200 Carbon metabolism;map01230 Biosynthesis of amino acids	HMDB0001321	--	Organic oxygen compounds	Organooxygen compounds	Carbohydrates and carbohydrate conjugates	--	--	--	No results	No results	Full match					0.265296	-1.91433	9.004e-06	1	1.20757	down	3.02851e+07	5.09317e+07	4.19412e+07	6.05102e+07	7.17087e+07	4.46385e+07	1.42757e+08	1.79288e+08	2.50506e+08	1.66797e+08	2.32531e+08	1.58993e+08
Com_3715_pos	N-(5-methylisoxazol-3-yl)-N'-[4-(trifluoromethyl)-3-pyridyl]urea	--	C11H9F3N4O2	286.068	1.908	287.075	--	--	--	--	--	--	--	--	--	--	Full match	No results	No results					0.109671	-3.18875	9.29013e-06	1	1.28795	down	2.43713e+07	2.64973e+07	2.60798e+07	2.78167e+07	1.17537e+07	2.91302e+07	1.97245e+08	2.16724e+08	2.16659e+08	2.45306e+08	2.23855e+08	2.2827e+08
Com_2503_pos	Ala-trp	--	C14H17N3O3	275.128	5.375	276.135	--	--	HMDB0013209	--	Organic acids and derivatives	Carboxylic acids and derivatives	Amino acids, peptides, and analogues	--	--	--	No results	No results	Full match	Organic acids and derivatives	Carboxylic acids and derivatives	Amino acids, peptides, and analogues	Dipeptides	0.49853	-1.00425	1.03874e-05	1	1.14321	down	1.20064e+08	1.64913e+08	1.46708e+08	1.67951e+08	1.36991e+08	1.15422e+08	2.81077e+08	2.48071e+08	2.332e+08	3.09973e+08	3.28723e+08	3.08083e+08
Com_9047_pos	8,8-dimethyl-2H,8H-pyrano[3,2-g]chromen-2-one	--	C14H12O3	228.08	6.334	229.087	--	--	--	--	--	--	--	--	--	--	Full match	Partial match	No results					13.6856	3.77458	1.07625e-05	1	1.06862	up	3.82456e+07	7.50031e+07	8.29501e+07	7.38161e+07	7.1157e+07	2.85205e+07	4.05866e+06	3.89014e+06	5.66971e+06	4.16433e+06	4.6317e+06	4.59879e+06
Com_4520_pos	Bicine	--	C6H13NO4	163.085	1.309	164.092	--	--	HMDB0011727	--	Organic acids and derivatives	Carboxylic acids and derivatives	Amino acids, peptides, and analogues	--	--	--	No results	Full match	No results	Organic acids and derivatives	Carboxylic acids and derivatives	Amino acids, peptides, and analogues	Alpha amino acids	13.335	3.73715	1.10071e-05	1	1.36557	up	1.03383e+08	1.4773e+08	2.19215e+08	2.4353e+08	2.1276e+08	1.15364e+08	1.26209e+07	1.30726e+07	1.38397e+07	1.28494e+07	1.28505e+07	1.29059e+07
Com_1877_pos	(-)-Epigallocatechin	(-)-Epigallocatechin; Epigallocatechol	C15H14O7	306.074	5.43	307.082	cpd:C12136	map01110 Biosynthesis of secondary metabolites	HMDB0038361	--	Phenylpropanoids and polyketides	Flavonoids	Flavans	--	--	--	Full match	Full match	No results	Phenylpropanoids and polyketides	Flavonoids	Flavans	Epigallocatechins	0.089282	-3.48549	1.11156e-05	1	1.1052	down	7.79973e+07	3.07531e+07	3.06407e+07	2.63709e+07	3.22654e+07	5.88762e+07	4.38848e+08	4.58455e+08	4.68728e+08	5.22663e+08	5.90637e+08	3.98107e+08
Com_517_neg	Hippuric acid	Hippurate; Hippuric acid; N-Benzoylglycine; Benzoylaminoacetic acid	C9H9NO3	179.058	6.043	178.051	cpd:C01586	map00360 Phenylalanine metabolism	HMDB0000714	--	Benzenoids	Benzene and substituted derivatives	Benzoic acids and derivatives	--	--	--	No results	No results	Full match	Benzenoids	Benzene and substituted derivatives	Benzoic acids and derivatives	Hippuric acids	0.0634365	-3.97854	1.17434e-05	1	1.17602	down	5.96256e+07	6.2419e+07	2.7132e+07	2.54228e+07	6.62529e+07	3.78555e+07	7.97904e+08	6.67359e+08	7.34619e+08	6.86158e+08	7.95805e+08	7.11651e+08
Com_17012_pos	S-Lactoyglutathione	--	C13H21N3O8S	379.105	6.133	380.112	--	--	--	--	--	--	--	--	--	--	No results	No results	Full match	Organic acids and derivatives	Carboxylic acids and derivatives	Amino acids, peptides, and analogues	Oligopeptides	0.216117	-2.21012	1.18418e-05	1	1.06411	down	1.98767e+06	2.03887e+06	4.32732e+06	2.61566e+06	3.44728e+06	1.87865e+06	9.83891e+06	8.50984e+06	1.38186e+07	1.30051e+07	2.0637e+07	9.59172e+06
Com_1977_pos	Metanephrine	--	C10H15NO3	197.106	5.415	198.113	--	--	HMDB0004063	--	Benzenoids	Phenols	Methoxyphenols	--	--	--	No results	No results	Full match	Benzenoids	Phenols	Methoxyphenols	Methoxyphenols	2.68772	1.42638	1.1986e-05	1	1.27572	up	4.24124e+08	5.70023e+08	6.69054e+08	6.41879e+08	6.49788e+08	4.69953e+08	2.33909e+08	2.20583e+08	1.55649e+08	2.36496e+08	2.70147e+08	1.57465e+08
Com_19368_pos	1,2,3-Benzenetricarboxylic acid	--	C9H6O6	210.017	1.338	211.024	--	--	--	--	--	--	--	--	--	--	No results	No results	Full match	Benzenoids	Benzene and substituted derivatives	Benzoic acids and derivatives	Benzoic acid esters	0.169021	-2.56472	1.23904e-05	1	1.2982	down	2.90846e+06	2.85131e+06	3.01789e+06	2.37178e+06	2.21076e+06	1.50122e+06	1.46095e+07	1.51323e+07	1.43159e+07	1.43305e+07	1.45987e+07	1.49394e+07
Com_6235_pos	L-Sorbose	L-Sorbose; L-xylo-Hexulose	C6H12O6	197.095	5.784	215.129	cpd:C00247	map00051 Fructose and mannose metabolism	HMDB0001266	--	Organic oxygen compounds	Organooxygen compounds	Carbohydrates and carbohydrate conjugates	--	--	--	No results	Invalid mass	No results	Organic oxygen compounds	Organooxygen compounds	Carbohydrates and carbohydrate conjugates	Monosaccharides	16.1278	4.01148	1.26793e-05	1	1.23454	up	7.87922e+07	1.2353e+08	4.46971e+07	1.53316e+08	1.43945e+08	8.00922e+07	5.51254e+06	5.99909e+06	7.31385e+06	6.57066e+06	5.67284e+06	7.64514e+06
Com_9387_pos	APK	--	C14H26N4O4	356.207	5.143	357.214	--	--	--	--	--	--	--	--	--	--	Invalid mass	No results	No results					3.2353	1.6939	1.28893e-05	1	1.22277	up	4.26921e+07	5.94709e+07	6.20171e+07	7.50291e+07	6.62195e+07	3.97299e+07	1.65176e+07	1.7007e+07	1.85073e+07	2.20708e+07	1.78324e+07	1.47502e+07
Com_3318_neg	6-methyl-2-oxo-4,6-diphenyl-1,2,5,6-tetrahydropyridine-3-carbonitrile	--	C19H16N2O	288.121	6.085	287.114	--	--	--	--	--	--	--	--	--	--	Invalid mass	No results	No results					40.6486	5.34513	1.31068e-05	1	1.25434	up	1.15923e+08	4.51612e+07	4.44984e+07	4.41163e+07	4.25432e+07	1.35787e+08	1.77158e+06	1.66126e+06	1.58891e+06	1.85182e+06	1.71069e+06	1.9457e+06
Com_3611_neg	5-Phenyl-N-(4-(trifluoromethyl)phenyl)oxazol-2-amine	--	C16H11F3N2O	304.08	1.664	303.072	--	--	--	--	--	--	--	--	--	--	Invalid mass	No results	No results	Organoheterocyclic compounds	Azoles	Oxazoles	Phenyl-1,3-oxazoles	0.180027	-2.47371	1.35636e-05	1	1.26282	down	1.35226e+07	1.32712e+07	8.59129e+06	8.10285e+06	6.95606e+06	4.73984e+06	3.80189e+07	4.72726e+07	6.86861e+07	2.82442e+07	7.02616e+07	5.4047e+07
Com_10554_pos	Cytidine 5'-diphosphocholine	CDP-choline; Cytidine 5'-diphosphocholine; Citicoline	C14H26N4O11P2	225.076	1.492	226.083	cpd:C00307	map00564 Glycerophospholipid metabolism;map01100 Metabolic pathways	HMDB0001413	--	Organoheterocyclic compounds	Pteridines and derivatives	Pterins and derivatives	--	--	--	No results	Invalid mass	No results	Nucleosides, nucleotides, and analogues	Pyrimidine nucleotides	Pyrimidine ribonucleotides	Pyrimidine ribonucleoside diphosphates	3.2328	1.69278	1.35971e-05	1	1.26992	up	4.99418e+07	3.83477e+07	3.21051e+07	4.0142e+07	6.5276e+07	3.23993e+07	1.18609e+07	1.1508e+07	1.15558e+07	1.33021e+07	1.16166e+07	2.00291e+07
Com_15665_neg	Prostaglandin A2	Prostaglandin A2; PGA2; Medullin	C20H30O4	370.189	7.351	369.181	cpd:C05953	map00590 Arachidonic acid metabolism;map01100 Metabolic pathways	HMDB0002752	LMFA03010035	Lipids and lipid-like molecules	Fatty Acyls	Eicosanoids	Fatty Acyls [FA]	Eicosanoids [FA03]	Prostaglandins [FA0301]	Invalid mass	No results	No results	Lipids and lipid-like molecules	Fatty Acyls	Eicosanoids	Prostaglandins and related compounds	6.55725	2.71309	1.37251e-05	1	1.10597	up	8.52527e+06	9.63545e+06	9.67053e+06	8.72586e+06	9.73207e+06	7.17044e+06	1.754e+06	696251	1.71724e+06	1.08286e+06	1.31359e+06	1.58879e+06
Com_7762_pos	P-Aminohippuric Acid	--	C9H10N2O3	194.069	3.32	195.077	--	--	HMDB0001867	--	Benzenoids	Benzene and substituted derivatives	Benzoic acids and derivatives	--	--	--	No results	No results	Full match	Benzenoids	Benzene and substituted derivatives	Benzoic acids and derivatives	Hippuric acids	9.66483	3.27274	1.43744e-05	1	1.33022	up	3.31341e+07	1.0762e+08	9.55049e+07	1.05664e+08	9.47472e+07	5.17139e+07	8.27618e+06	7.03132e+06	6.61195e+06	6.50848e+06	1.08337e+07	1.12704e+07
Com_403_neg	2-Hydroxy-3-methylbutanoic acid	--	C5H10O3	118.063	5.007	117.056	--	--	HMDB0000407	LMFA01050478	Lipids and lipid-like molecules	Fatty Acyls	Fatty acids and conjugates	Fatty Acyls [FA]	Fatty Acids and Conjugates [FA01]	Hydroxy fatty acids [FA0105]	No results	No results	Full match	Lipids and lipid-like molecules	Fatty Acyls	Fatty acids and conjugates	Hydroxy fatty acids	0.0597879	-4.064	1.48295e-05	1	1.00128	down	2.75477e+07	8.83598e+07	9.1333e+07	6.95807e+07	7.18695e+07	4.14455e+07	1.14897e+09	9.30395e+08	1.20178e+09	1.05152e+09	1.03589e+09	1.15678e+09
Com_6114_pos	1,7-bis(4-hydroxyphenyl)heptan-3-one	--	C19H22O3	298.154	4.918	299.161	--	--	--	--	--	--	--	--	--	--	Invalid mass	No results	No results					39.2029	5.29289	1.50127e-05	1	1.25534	up	6.66684e+07	1.54409e+08	1.34105e+08	1.10215e+08	1.38869e+08	3.83642e+07	2.51683e+06	2.78157e+06	2.68136e+06	2.7254e+06	2.91428e+06	2.77297e+06
Com_7463_pos	trans-3-Indoleacrylic acid	--	C11H9NO2	187.064	6.154	188.071	--	--	HMDB0000734	--	Organoheterocyclic compounds	Indoles and derivatives	Indoles	--	--	--	No results	Full match	Full match	Organoheterocyclic compounds	Indoles and derivatives	Indoles	Indoles	3.27507	1.71153	1.51083e-05	1	1.12781	up	6.75364e+07	8.73232e+07	1.09093e+08	1.16451e+08	1.04091e+08	6.32191e+07	3.42386e+07	2.90808e+07	2.34934e+07	2.77127e+07	2.47245e+07	2.79875e+07
Com_10718_pos	L-Homocitrulline	L-Homocitrulline	C7H15N3O3	189.112	3.353	190.119	cpd:C02427	--	HMDB0000679	--	Organic acids and derivatives	Carboxylic acids and derivatives	Amino acids, peptides, and analogues	--	--	--	No results	No results	Full match	Organic acids and derivatives	Carboxylic acids and derivatives	Amino acids, peptides, and analogues	L-alpha-amino acids	16.6141	4.05433	1.55816e-05	1	1.27838	up	4.29061e+07	4.84294e+07	6.22627e+07	5.0708e+07	5.88711e+07	1.94007e+07	2.88374e+06	2.74244e+06	2.69886e+06	2.73187e+06	2.89187e+06	3.05959e+06
Com_391_neg	trans-Aconitic acid	trans-Aconitate; trans-Aconitic acid	C6H6O6	174.016	1.759	173.009	cpd:C02341	map00660 C5-Branched dibasic acid metabolism	HMDB0000958	--	Organic acids and derivatives	Carboxylic acids and derivatives	Tricarboxylic acids and derivatives	--	--	--	Full match	Full match	Full match	Organic acids and derivatives	Carboxylic acids and derivatives	Tricarboxylic acids and derivatives	Tricarboxylic acids and derivatives	0.386719	-1.37064	1.60988e-05	1	1.2786	down	3.39551e+08	3.01992e+08	3.05634e+08	2.96348e+08	3.29676e+08	4.61311e+08	1.17401e+09	6.96157e+08	1.08169e+09	8.60678e+08	6.98267e+08	7.50157e+08
Com_14671_pos	Cinchophen	--	C16H11NO2	249.08	6.674	250.087	--	--	HMDB0250261	--	Organoheterocyclic compounds	Quinolines and derivatives	Phenylquinolines	--	--	--	Full match	No results	No results					6.8017	2.7659	1.73078e-05	1	1.10327	up	1.72077e+07	3.53934e+07	2.13496e+07	3.73019e+07	2.04452e+07	2.27807e+07	3.70826e+06	3.5884e+06	3.57256e+06	4.20883e+06	3.79211e+06	3.84158e+06
Com_954_pos	Allantoin	Allantoin; 5-Ureidohydantoin; Glyoxyldiureide	C4H6N4O3	158.043	1.143	159.051	cpd:C01551	--	HMDB0000462	--	Organoheterocyclic compounds	Azoles	Imidazoles	--	--	--	No results	No results	Full match	Organoheterocyclic compounds	Azoles	Imidazoles	Imidazoles	0.229475	-2.12359	1.76259e-05	1	1.24107	down	2.69495e+08	1.19536e+08	3.35902e+08	1.95684e+08	1.89453e+08	2.25746e+08	1.08181e+09	1.07568e+09	1.23084e+09	7.03183e+08	8.58288e+08	8.71379e+08
Com_2770_pos	5-oxo-3-phenyl-5-(2-quinolinylamino)pentanoic acid	--	C20H18N2O3	159.077	5.771	357.117	--	--	--	--	--	--	--	--	--	--	Invalid mass	No results	No results					19.4153	4.27912	1.81646e-05	1	1.15839	up	3.54737e+08	1.04885e+08	9.07535e+07	8.93571e+07	9.2703e+07	2.72663e+08	6.40608e+06	8.59667e+06	8.95471e+06	6.16238e+06	1.402e+07	7.62848e+06
Com_3921_pos	Ecgonine methyl ester	Ecgonine methyl ester; Methyl ecgonine	C10H17NO3	199.121	5.055	200.129	cpd:C12448	map01100 Metabolic pathways;map01110 Biosynthesis of secondary metabolites	HMDB0006406	--	Alkaloids and derivatives	Tropane alkaloids	-	--	--	--	No results	Full match	No results	Alkaloids and derivatives	Tropane alkaloids	Not available	Tropane alkaloids	18.038	4.17297	1.82197e-05	1	1.34573	up	1.20709e+08	2.01017e+08	2.76394e+08	2.4328e+08	2.17008e+08	7.64987e+07	1.07685e+07	9.84819e+06	9.27388e+06	9.75981e+06	1.27369e+07	1.05301e+07
Com_900_pos	2-(acetyloxy)-3-amino-1-[1,2-di(acetyloxy)ethyl]-3-oxopropyl acetate	--	C13H19NO9	315.094	5.11	316.101	--	--	--	--	--	--	--	--	--	--	Invalid mass	No results	No results					32.0147	5.00066	1.84002e-05	1	1.16643	up	1.45479e+09	3.24246e+08	3.6168e+08	3.06841e+08	2.68265e+08	1.51301e+09	1.24963e+07	2.39739e+07	6.26211e+06	3.12964e+07	3.49667e+07	2.30949e+07
Com_619_neg	Dimetghyl 4-Hydroxyisophthalate	--	C10H10O5	210.053	5.159	209.046	--	--	--	--	--	--	--	--	--	--	No results	No results	Full match					0.118674	-3.07493	1.96586e-05	1	1.04834	down	5.62211e+07	5.51985e+07	4.86183e+07	5.13343e+07	4.7784e+07	5.00259e+07	2.74694e+08	2.75836e+08	6.97132e+08	4.50134e+08	4.76356e+08	4.31159e+08
Com_12498_pos	1-O-(3,4,5-Trimethoxybenzoyl)-beta-L-galactopyranose	--	C16H22O10	356.111	1.63	357.118	--	--	--	--	--	--	--	--	--	--	Invalid mass	No results	No results					0.1064	-3.23243	2.24556e-05	1	1.36653	down	3.09313e+06	3.16345e+06	3.22312e+06	3.05231e+06	2.95702e+06	2.52734e+06	1.23704e+07	3.70309e+07	2.80227e+07	3.35212e+07	2.66547e+07	3.17269e+07
Com_1982_pos	L-Dopa	3,4-Dihydroxy-L-phenylalanine; L-Dopa; 3-Hydroxy-L-tyrosine; L-beta-(3,4-Dihydroxyphenyl)alanine; Levodopa; Dihydroxy-L-phenylalanine	C9H11NO4	197.07	2.894	198.077	cpd:C00355	map00350 Tyrosine metabolism;map01100 Metabolic pathways;map01110 Biosynthesis of secondary metabolites	HMDB0000181	--	Organic acids and derivatives	Carboxylic acids and derivatives	Amino acids, peptides, and analogues	--	--	--	Full match	Full match	Full match	Organic acids and derivatives	Carboxylic acids and derivatives	Amino acids, peptides, and analogues	Tyrosine and derivatives	45.8966	5.52031	2.25974e-05	1	1.1732	up	4.22022e+08	6.40615e+08	6.54364e+08	6.72133e+08	6.81823e+08	4.06213e+08	5.00465e+06	4.57084e+06	4.89098e+06	1.76611e+07	1.88545e+07	2.47789e+07
Com_13973_neg	13-Hpotre(R)	--	C18H30O4	310.215	6.744	309.207	--	--	--	--	--	--	--	--	--	--	No results	No results	Full match					4.77607	2.25582	2.32496e-05	1	1.17475	up	5.6993e+06	1.3132e+07	9.23038e+06	8.21163e+06	7.68653e+06	7.59316e+06	1.82059e+06	1.80022e+06	1.64637e+06	1.89728e+06	1.72476e+06	1.9048e+06
Com_8575_pos	Aflatoxin G1	Aflatoxin G1	C17H12O7	328.057	5.434	329.064	cpd:C16755	--	HMDB0030479	--	Phenylpropanoids and polyketides	Coumarins and derivatives	Furanocoumarins	--	--	--	No results	Full match	No results	Phenylpropanoids and polyketides	Coumarins and derivatives	Furanocoumarins	Difurocoumarolactones	0.13108	-2.93148	2.36229e-05	1	1.19948	down	7.51229e+06	7.14402e+06	7.38868e+06	7.3894e+06	7.59201e+06	7.08997e+06	2.87764e+07	6.07758e+07	5.99758e+07	6.05341e+07	7.51203e+07	5.13775e+07
Com_8703_pos	5-Methoxyindole-3-Carbaldehyde	--	C10H9NO2	175.064	5.15	176.071	--	--	--	--	--	--	--	--	--	--	No results	No results	Full match	Organoheterocyclic compounds	Indoles and derivatives	Indoles	Indoles	3.46852	1.79432	2.36353e-05	1	1.19368	up	7.14043e+07	3.53344e+07	4.124e+07	4.30482e+07	3.99329e+07	5.77758e+07	1.67706e+07	1.34685e+07	1.2777e+07	1.44625e+07	1.24898e+07	1.32762e+07
Com_3747_neg	3-Hydroxypicolinic acid	3-Hydroxypicolinic acid	C6H5NO3	139.027	5.998	138.02	cpd:C18620	--	HMDB0013188	--	Organoheterocyclic compounds	Pyridines and derivatives	Pyridinecarboxylic acids and derivatives	--	--	--	No results	No results	Full match	Organoheterocyclic compounds	Pyridines and derivatives	Pyridinecarboxylic acids and derivatives	Pyridinecarboxylic acids	4.40448	2.13897	2.44282e-05	1	1.33104	up	6.53968e+07	6.10147e+07	6.18222e+07	7.8344e+07	6.3746e+07	1.32384e+08	1.89528e+07	1.84722e+07	1.77273e+07	1.6426e+07	1.44993e+07	1.89763e+07
Com_6407_pos	N-Acetylsphingosine	--	C20H39NO3	341.294	6.394	342.301	--	--	HMDB0247781	LMSP02010014	Lipids and lipid-like molecules	Sphingolipids	Ceramides	Sphingolipids [SP]	Ceramides [SP02]	N-acylsphingosines (ceramides) [SP0201]	No results	Full match	No results	Lipids and lipid-like molecules	Sphingolipids	Ceramides	Ceramides	8.79142	3.1361	2.47004e-05	1	1.0432	up	1.13012e+08	9.64724e+07	2.86035e+07	7.94672e+07	8.83933e+07	5.71304e+07	8.37535e+06	1.13813e+07	4.2185e+06	9.27923e+06	4.09429e+06	1.53253e+07
Com_18968_pos	4-Aminoindole	--	C8H8N2	132.069	5.375	133.077	--	--	HMDB0246357	--	Organoheterocyclic compounds	Indoles and derivatives	Indoles	--	--	--	No results	No results	Full match	Organoheterocyclic compounds	Indoles and derivatives	Indoles	Indoles	2.54683	1.3487	2.50744e-05	1	1.05014	up	8.54199e+06	1.17062e+07	8.2668e+06	1.19553e+07	9.07841e+06	7.56324e+06	3.58337e+06	3.58917e+06	3.4401e+06	3.89255e+06	4.09371e+06	3.82578e+06
Com_15822_pos	2-(3,4-dimethoxyphenyl)ethanamine	--	C10H15NO2	181.111	5.501	182.118	--	--	HMDB0041806	--	Benzenoids	Benzene and substituted derivatives	Methoxybenzenes	--	--	--	No results	No results	Full match					0.17912	-2.481	2.56991e-05	1	1.14842	down	3.05208e+06	3.38531e+06	3.2108e+06	3.34834e+06	3.26229e+06	3.72277e+06	2.39499e+07	2.24172e+07	1.68744e+07	1.9334e+07	1.00497e+07	1.89292e+07
Com_5024_pos	Quinolinic acid	Quinolinate; Pyridine-2,3-dicarboxylate; Quinolinic acid; 2,3-Pyridinedicarboxylic acid	C7H5NO4	167.022	2.157	168.03	cpd:C03722	map00380 Tryptophan metabolism;map00410 beta-Alanine metabolism;map00760 Nicotinate and nicotinamide metabolism;map01100 Metabolic pathways	HMDB0000232	--	Organoheterocyclic compounds	Pyridines and derivatives	Pyridinecarboxylic acids and derivatives	--	--	--	No results	No results	Full match	Organoheterocyclic compounds	Pyridines and derivatives	Pyridinecarboxylic acids and derivatives	Pyridinecarboxylic acids	10.9063	3.44709	2.62465e-05	1	1.22984	up	6.78228e+07	1.72738e+08	1.69305e+08	1.85116e+08	2.03756e+08	1.0783e+08	1.33862e+07	1.5906e+07	1.23849e+07	1.39973e+07	1.37427e+07	1.37062e+07
Com_1013_pos	Kinetin	Kinetin; 6-Furfuryladenine	C10H9N5O	215.08	5.215	216.087	cpd:C08272	--	HMDB0012245	--	Organoheterocyclic compounds	Imidazopyrimidines	Purines and purine derivatives	--	--	--	Full match	No results	Full match	Organoheterocyclic compounds	Imidazopyrimidines	Purines and purine derivatives	6-alkylaminopurines	12.208	3.60976	2.6472e-05	1	1.04816	up	1.26599e+09	6.2545e+08	4.80732e+08	3.15001e+08	5.68158e+08	6.64994e+08	5.61094e+07	5.70265e+07	5.04442e+07	5.96661e+07	5.35808e+07	4.42994e+07
Com_14331_pos	4-Phenyl-3-buten-2-one	--	C10H10O	146.074	6.32	147.081	--	--	HMDB0031617	--	Benzenoids	Benzene and substituted derivatives	Styrenes	--	--	--	No results	Full match	No results	Benzenoids	Benzene and substituted derivatives	Styrenes	Styrenes	1.86145	0.896425	2.65384e-05	1	1.15731	up	2.50052e+07	3.0493e+07	2.51476e+07	2.49876e+07	2.46491e+07	3.62045e+07	1.3796e+07	1.32055e+07	1.58678e+07	1.388e+07	1.81166e+07	1.45736e+07
Com_238_neg	β-D-Glucopyranuronic acid	beta-D-Glucopyranuronic acid; beta-D-Glucuronic acid	C6H10O7	148.037	1.558	193.035	cpd:C08350	--	HMDB0010314	--	Organic oxygen compounds	Organooxygen compounds	Carbohydrates and carbohydrate conjugates	--	--	--	Invalid mass	Invalid mass	No match	Organic oxygen compounds	Organooxygen compounds	Carbohydrates and carbohydrate conjugates	Glucuronic acid derivatives	1.92513	0.944954	2.69278e-05	1	1.29173	up	2.33364e+09	2.59751e+09	2.23834e+09	3.05567e+09	3.33222e+09	2.94121e+09	1.20935e+09	1.46404e+09	1.42524e+09	1.55488e+09	1.4583e+09	1.4583e+09
Com_888_pos	Nicotinic acid	Nicotinate; Nicotinic acid; Niacin; 3-Pyridinecarboxylic acid	C6H5NO2	123.033	1.746	124.04	cpd:C00253	map00760 Nicotinate and nicotinamide metabolism;map01100 Metabolic pathways;map01110 Biosynthesis of secondary metabolites	HMDB0001488	--	Organoheterocyclic compounds	Pyridines and derivatives	Pyridinecarboxylic acids and derivatives	--	--	--	Full match	Full match	Full match	Organoheterocyclic compounds	Pyridines and derivatives	Pyridinecarboxylic acids and derivatives	Pyridinecarboxylic acids	0.16783	-2.57492	3.09139e-05	1	1.23337	down	1.6561e+08	2.40956e+08	2.52759e+08	2.43616e+08	3.03988e+08	1.08389e+08	1.09922e+09	1.17839e+09	1.32781e+09	1.39075e+09	1.48011e+09	1.3609e+09
Com_14326_pos	N-(4-fluorophenyl)-2-[4-(5-propyl-2-pyrimidinyl)piperazino]acetamide	--	C19H24FN5O	357.191	5.342	358.198	--	--	--	--	--	--	--	--	--	--	Invalid mass	Invalid mass	No results					5.5909	2.48308	3.25538e-05	1	1.13871	up	1.3186e+07	2.77383e+07	2.32422e+07	3.6352e+07	2.20292e+07	1.15474e+07	1.89492e+06	4.25835e+06	4.51309e+06	3.58273e+06	5.32282e+06	4.41259e+06
Com_5557_pos	2-methyl-1,2-dihydrophthalazin-1-one	--	C9H8N2O	178.075	4.901	179.082	--	--	--	--	--	--	--	--	--	--	Invalid mass	No results	No results					6.76863	2.75886	3.26905e-05	1	1.11472	up	5.49599e+07	9.40485e+07	8.45599e+07	1.00983e+08	9.08389e+07	5.50473e+07	4.25573e+06	1.30688e+07	9.82531e+06	1.54257e+07	1.19203e+07	1.6484e+07
Com_4993_neg	Thymidine 5'-monophosphate	--	C10H15N2O8P	322.057	3.448	321.049	--	--	HMDB0001227	--	Nucleosides, nucleotides, and analogues	Pyrimidine nucleotides	Pyrimidine deoxyribonucleotides	--	--	--	Full match	Full match	Full match	Nucleosides, nucleotides, and analogues	Pyrimidine nucleotides	Pyrimidine deoxyribonucleotides	Pyrimidine 2'-deoxyribonucleoside monophosphates	19.3512	4.27435	3.29561e-05	1	1.18851	up	5.9582e+07	6.80194e+07	7.12963e+07	6.9108e+07	7.21658e+07	6.18546e+07	3.00894e+06	1.92198e+06	2.02662e+06	4.22999e+06	1.84148e+06	7.7462e+06
Com_2311_pos	1,3-Dihydro-1,3,3-trimethyl-2H-indol-2-ylidene acetaldehyde	--	C13H15NO	201.116	6.381	202.123	--	--	--	--	--	--	--	--	--	--	Full match	No results	No results					13.6882	3.77486	3.33061e-05	1	1.16133	up	1.15838e+08	1.74516e+08	2.03695e+08	1.76482e+08	1.48988e+08	5.35079e+08	1.26027e+07	1.73901e+07	1.48397e+07	2.05302e+07	1.75239e+07	1.60746e+07
Com_304_pos	Glutaric acid	Glutarate; Glutaric acid; Pentanedioic acid; 1,3-Propanedicarboxylic acid	C5H8O4	132.043	1.515	133.05	cpd:C00489	map00071 Fatty acid degradation;map00310 Lysine degradation	HMDB0000661	--	Organic acids and derivatives	Carboxylic acids and derivatives	Dicarboxylic acids and derivatives	--	--	--	No results	Full match	Full match	Organic acids and derivatives	Carboxylic acids and derivatives	Dicarboxylic acids and derivatives	Dicarboxylic acids and derivatives	0.271029	-1.88348	3.34299e-05	1	1.05515	down	8.73245e+08	1.18473e+09	8.43551e+08	1.23965e+09	1.2316e+09	5.13537e+08	2.81433e+09	5.38227e+09	2.5851e+09	4.46191e+09	3.44601e+09	3.02877e+09
Com_10942_pos	L-Threonic acid Calcium Salt	--	C8H14CaO10	310.021	2.766	311.028	--	--	--	--	--	--	--	--	--	--	No results	No results	Full match	Organic oxygen compounds	Organooxygen compounds	Carbohydrates and carbohydrate conjugates	Sugar acids and derivatives	4.74775	2.24724	3.61238e-05	1	1.14946	up	4.88255e+07	3.55939e+07	1.88283e+07	3.81646e+07	2.43971e+07	2.89808e+07	7.70946e+06	5.96071e+06	7.02757e+06	7.07558e+06	5.70472e+06	7.54987e+06
Com_543_neg	Isoferulic acid	Isoferulic acid	C10H10O4	194.058	5.453	193.05	cpd:C10470	--	HMDB0000955	--	Phenylpropanoids and polyketides	Cinnamic acids and derivatives	Hydroxycinnamic acids and derivatives	--	--	--	Full match	No results	Full match	Phenylpropanoids and polyketides	Cinnamic acids and derivatives	Hydroxycinnamic acids and derivatives	Hydroxycinnamic acids	0.0508234	-4.29836	3.97023e-05	1	1.09511	down	2.13802e+07	1.532e+07	2.32149e+07	1.78202e+07	1.34301e+07	2.29639e+07	1.09674e+08	2.94553e+08	3.70115e+08	4.37579e+08	7.64094e+08	2.69589e+08
Com_1394_pos	3-Methoxycinnamic acid	--	C10H10O3	160.053	1.724	161.06	--	--	--	--	--	--	--	--	--	--	No results	Invalid mass	No results	Phenylpropanoids and polyketides	Cinnamic acids and derivatives	Hydroxycinnamic acids and derivatives	Coumaric acids and derivatives	0.117115	-3.094	3.97456e-05	1	1.33279	down	7.04152e+07	7.45894e+07	7.15869e+07	7.66511e+07	7.25428e+07	8.8991e+07	6.4231e+08	2.72863e+08	6.47167e+08	8.40606e+08	6.42009e+08	8.38191e+08
Com_2190_neg	Pyridoxamine 5-phosphate	Pyridoxamine phosphate; Pyridoxamine 5-phosphate; Pyridoxamine 5'-phosphate	C8H13N2O5P	248.053	5.39	247.046	cpd:C00647	map00750 Vitamin B6 metabolism;map01100 Metabolic pathways	HMDB0001555	--	Organoheterocyclic compounds	Pyridines and derivatives	Pyridoxamines	--	--	--	Invalid mass	No results	No results	Organoheterocyclic compounds	Pyridines and derivatives	Pyridoxamines	Pyridoxamine 5'-phosphates	15.0304	3.90981	4.12771e-05	1	1.21227	up	2.01532e+08	7.25804e+07	4.91186e+07	6.27719e+07	6.18e+07	2.46423e+08	8.22892e+06	8.31121e+06	6.99132e+06	8.84164e+06	3.1932e+06	1.06219e+07
Com_20_pos	5-hydroxy-4-methoxy-5,6-dihydro-2H-pyran-2-one	--	C6H8O4	144.043	1.421	145.05	--	--	--	--	--	--	--	--	--	--	Full match	No results	Full match					0.0981247	-3.34924	4.17108e-05	1	1.2776	down	9.23897e+09	8.79459e+09	3.75366e+09	3.66808e+09	3.57398e+09	2.57952e+09	5.21447e+10	6.91785e+10	5.44943e+10	5.30758e+10	5.11947e+10	4.20408e+10
Com_16473_pos	Cyclocytidine	Ancitabin hydrochloride; Cyclocytidine	C9H11N3O4	225.076	4.936	226.083	cpd:C13112	--	--	--	--	--	--	--	--	--	No results	No results	Full match	Organic oxygen compounds	Organooxygen compounds	Ethers	Alkyl aryl ethers	3.43772	1.78145	4.21288e-05	1	1.22951	up	2.28152e+07	1.54493e+07	1.35571e+07	1.34343e+07	1.27166e+07	2.16706e+07	4.26124e+06	4.76163e+06	4.85914e+06	5.16018e+06	4.78472e+06	5.15827e+06
Com_74_pos	Benzo[E]pyrazolo[5,1-c][1,2,4]triazin-8-yl N,N-dimethylcarbamate	--	C12H11N5O2	257.091	5.216	258.098	--	--	--	--	--	--	--	--	--	--	Full match	No results	No results	Organoheterocyclic compounds	Triazines	1,2,4-triazines	1,2,4-triazines	183.712	7.5213	4.25193e-05	1	1.14566	up	2.35367e+10	3.34552e+09	3.74378e+09	3.27988e+09	3.40329e+09	1.77592e+10	5.55382e+07	5.76821e+07	4.75073e+07	4.83174e+07	5.02146e+07	4.04952e+07
Com_7277_pos	(2R)-2-[(2R,5S)-5-[(2S)-2-hydroxybutyl]oxolan-2-yl]propanoic acid	--	C11H20O4	216.137	6.069	217.144	--	--	--	--	--	--	--	--	--	--	Full match	No results	Full match					5.379	2.42734	4.28034e-05	1	1.15852	up	5.67798e+07	1.06983e+08	1.1539e+08	1.21264e+08	1.06156e+08	4.65001e+07	1.48961e+07	1.33123e+07	2.0458e+07	1.46522e+07	1.77691e+07	2.17333e+07
Com_446_pos	Deoxyguanosine	Deoxyguanosine; 2'-Deoxyguanosine	C10H13N5O4	267.096	4.887	268.103	cpd:C00330	map00230 Purine metabolism;map01100 Metabolic pathways	HMDB0000085	--	Nucleosides, nucleotides, and analogues	Purine nucleosides	Purine 2'-deoxyribonucleosides	--	--	--	No results	No results	Full match	Nucleosides, nucleotides, and analogues	Purine nucleotides	Purine deoxyribonucleotides	Purine 2'-deoxyribonucleoside monophosphates	28.2683	4.82111	4.33129e-05	1	1.13003	up	3.59669e+09	5.50507e+08	5.72945e+08	5.53617e+08	7.44609e+08	2.74251e+09	3.65903e+07	2.59321e+07	1.61378e+08	2.97066e+07	4.1757e+07	1.45552e+07
Com_6040_pos	PNK	--	C15H27N5O5	339.192	4.889	340.199	--	--	--	--	--	--	--	--	--	--	Invalid mass	No results	No results					23.1294	4.53165	4.39483e-05	1	1.28914	up	6.43218e+07	1.19332e+08	1.44103e+08	1.60862e+08	1.12109e+08	3.07072e+07	3.84842e+06	3.92941e+06	4.08534e+06	5.01226e+06	5.3226e+06	5.10218e+06
Com_1762_pos	Benzophenone	Benzophenone; Diphenyl ketone	C13H10O	182.07	5.017	183.077	cpd:C06354	--	HMDB0032049	--	Benzenoids	Benzene and substituted derivatives	Benzophenones	--	--	--	Invalid mass	No results	No results	Benzenoids	Benzene and substituted derivatives	Benzophenones	Benzophenones	19.6533	4.2967	4.40168e-05	1	1.34365	up	2.05516e+08	7.14658e+08	7.69689e+08	6.82945e+08	7.57902e+08	2.50432e+08	2.8462e+07	2.90921e+07	2.27942e+07	3.40586e+07	2.42902e+07	3.33418e+07
Com_18040_pos	Phe-Phe	--	C18H20N2O3	312.148	5.549	313.155	--	--	HMDB0013302	--	Organic acids and derivatives	Carboxylic acids and derivatives	Amino acids, peptides, and analogues	--	--	--	No results	No results	Full match	Organic acids and derivatives	Carboxylic acids and derivatives	Amino acids, peptides, and analogues	Dipeptides	1.88394	0.913756	4.55048e-05	1	1.29389	up	1.86824e+07	1.6723e+07	1.5351e+07	1.52387e+07	1.48911e+07	1.75975e+07	9.50086e+06	8.51815e+06	7.73965e+06	6.6627e+06	1.08312e+07	9.0226e+06
Com_5954_neg	Ouabain	Ouabain; G-Strophanthin	C29H44O12	630.287	5.237	629.28	cpd:C01443	--	HMDB0015224	LMST01120022	Benzenoids	Naphthalenes	-	Sterol Lipids [ST]	Sterols [ST01]	Cardanolides and derivatives [ST0112]	Invalid mass	No results	No results	Lipids and lipid-like molecules	Steroids and steroid derivatives	Steroid lactones	Cardenolide glycosides and derivatives	4.4807	2.16372	5.00024e-05	1	1.04112	up	1.84953e+07	3.8127e+07	2.90515e+07	2.9052e+07	3.58422e+07	1.50841e+07	6.56445e+06	7.3281e+06	5.70512e+06	7.24818e+06	4.92427e+06	5.20001e+06
Com_1188_pos	1-Methyladenosine	1-Methyladenosine	C11H15N5O4	281.112	5.355	282.119	cpd:C02494	--	HMDB0003331	--	Nucleosides, nucleotides, and analogues	Purine nucleosides	-	--	--	--	No results	No results	Full match	Nucleosides, nucleotides, and analogues	Purine nucleosides	Not available	Purine nucleosides	257.682	8.00945	5.06671e-05	1	1.28872	up	8.65222e+08	1.30893e+09	9.11516e+07	1.15662e+09	1.26019e+09	9.83381e+08	4.24058e+06	3.74931e+06	3.89409e+06	3.43627e+06	3.31082e+06	3.35537e+06
Com_2173_neg	Stachyose	Stachyose	C24H42O21	666.223	1.53	665.216	cpd:C01613	map00052 Galactose metabolism	HMDB0003553	--	Organic oxygen compounds	Organooxygen compounds	Carbohydrates and carbohydrate conjugates	--	--	--	No results	Full match	No results	Organic oxygen compounds	Organooxygen compounds	Carbohydrates and carbohydrate conjugates	Oligosaccharides	0.234217	-2.09408	5.10166e-05	1	1.34922	down	1.99138e+07	3.59057e+07	3.45857e+07	3.50321e+07	3.54627e+07	1.77981e+07	1.38631e+08	1.33013e+08	1.19858e+08	1.38038e+08	1.21654e+08	1.11765e+08
Com_6849_pos	(2E)-3-phenyl-N-(2-phenylethyl)prop-2-enamide	--	C17H17NO	289.081	5.905	290.088	--	--	--	--	--	--	--	--	--	--	Invalid mass	No results	No results					11.6303	3.53982	5.12756e-05	1	1.13994	up	4.56302e+07	4.45775e+07	4.62049e+07	3.60936e+07	3.30998e+07	1.23129e+08	5.00424e+06	4.17501e+06	4.4323e+06	4.90162e+06	4.74017e+06	5.01194e+06
Com_14338_pos	DPH	--	C15H21N5O6	389.131	4.915	390.138	--	--	--	--	--	--	--	--	--	--	Invalid mass	No results	No results					4.08834	2.03151	5.17526e-05	1	1.03672	up	3.01027e+07	1.49884e+07	1.41486e+07	1.1646e+07	1.19935e+07	1.40063e+07	3.57346e+06	4.02823e+06	1.9048e+06	5.87218e+06	4.15229e+06	4.16707e+06
Com_19704_pos	(S)-Equol	--	C15H14O3	242.095	6.601	243.102	--	--	HMDB0002209	--	Phenylpropanoids and polyketides	Isoflavonoids	Isoflavans	--	--	--	No results	Full match	Full match	Phenylpropanoids and polyketides	Isoflavonoids	Isoflavans	Isoflavanols	6.695	2.74308	5.19135e-05	1	1.13742	up	1.30612e+07	1.855e+07	1.88017e+07	1.97806e+07	1.77309e+07	7.45438e+06	2.12826e+06	2.5346e+06	2.3688e+06	2.46541e+06	2.2968e+06	2.45238e+06
Com_2864_pos	2-(2-thienyl)-4H-chromen-4-one	--	C13H8O2S	228.025	3.39	229.033	--	--	--	--	--	--	--	--	--	--	Full match	No results	No results					91.4488	6.51489	5.2785e-05	1	1.20201	up	5.46715e+07	4.32214e+08	4.00537e+08	3.954e+08	4.18926e+08	6.75729e+07	2.70349e+06	2.67168e+06	2.60337e+06	2.65644e+06	2.74586e+06	5.96686e+06
Com_9163_neg	N1-(2-methyl-3-nitrophenyl)cyclohexane-1-carboxamide	--	C14H18N2O3	262.132	5.345	261.124	--	--	--	--	--	--	--	--	--	--	Full match	No results	Full match					12.5656	3.65141	5.93544e-05	1	1.11823	up	5.94105e+06	1.74658e+07	1.41169e+07	2.0641e+07	1.68735e+07	8.24193e+06	1.07512e+06	1.04763e+06	1.10587e+06	1.16158e+06	1.08078e+06	1.15666e+06
Com_7931_pos	6-methyl-7-nitro-2,3-dihydro-1,4-benzodioxine	--	C9H9NO4	195.054	5.736	196.061	--	--	--	--	--	--	--	--	--	--	Full match	No results	No results					4.16587	2.05862	6.01945e-05	1	1.13889	up	8.21032e+07	4.14125e+07	3.38789e+07	3.53472e+07	3.89045e+07	4.27488e+07	1.02018e+07	1.23151e+07	1.20743e+07	1.14379e+07	9.60672e+06	1.02315e+07
Com_6600_pos	Phenylacetylglutamine	Phenylacetylglutamine; alpha-N-Phenylacetyl-L-glutamine; N2-(2-Phenylacetyl)-L-glutamine	C13H16N2O4	264.112	5.012	265.119	cpd:C04148	map00360 Phenylalanine metabolism	HMDB0006344	--	Organic acids and derivatives	Carboxylic acids and derivatives	Amino acids, peptides, and analogues	--	--	--	No results	No results	Full match	Organic acids and derivatives	Carboxylic acids and derivatives	Amino acids, peptides, and analogues	N-acyl-alpha amino acids	2.32297	1.21597	6.13009e-05	1	1.1322	up	1.07754e+08	6.73347e+07	6.857e+07	7.86193e+07	5.45039e+07	8.38051e+07	2.97725e+07	3.24974e+07	3.02115e+07	2.93804e+07	3.42729e+07	4.21402e+07
Com_2033_pos	N-(2,3-dihydro-1H-inden-2-yl)-4-hydroxybutanamide	--	C13H17NO2	219.127	6.382	220.134	--	--	--	--	--	--	--	--	--	--	Full match	No results	No results					12.7994	3.678	6.33532e-05	1	1.14373	up	1.38413e+08	1.95445e+08	2.31099e+08	2.09335e+08	1.70604e+08	6.29721e+08	1.78819e+07	2.26915e+07	1.74056e+07	2.16501e+07	2.11354e+07	2.22584e+07
Com_7653_pos	1,2-dihydroxyheptadec-16-yn-4-yl acetate	--	C19H34O4	343.273	6.424	344.28	--	--	--	LMFA05000645	--	--	--	Fatty Acyls [FA]	Fatty alcohols [FA05]	_	Invalid mass	No results	No results					8.65822	3.11407	6.37674e-05	1	1.02677	up	8.66441e+07	3.93279e+07	1.74986e+07	4.10626e+07	4.09193e+07	3.32884e+07	4.85722e+06	6.60491e+06	1.77803e+06	5.38143e+06	2.37445e+06	8.88779e+06
Com_4791_neg	Biotin	Biotin; D-Biotin; Vitamin H; Coenzyme R	C10H16N2O3S	244.089	5.804	243.082	cpd:C00120	map00780 Biotin metabolism;map01100 Metabolic pathways;map02010 ABC transporters	HMDB0000030	--	Organoheterocyclic compounds	Biotin and derivatives	-	--	--	--	No results	No results	Full match	Organoheterocyclic compounds	Biotin and derivatives	Not available	Biotin and derivatives	4.76773	2.2533	6.3915e-05	1	1.23723	up	3.0773e+07	6.11201e+07	7.52088e+07	7.52359e+07	7.46713e+07	5.69647e+07	1.29674e+07	1.33581e+07	1.54186e+07	1.23409e+07	1.23908e+07	1.19627e+07
Com_1579_pos	N-acetyl-L-ornithine	--	C7H14N2O3	174.101	5.388	158.082	--	--	HMDB0240589	--	Organic acids and derivatives	Carboxylic acids and derivatives	Amino acids, peptides, and analogues	--	--	--	No results	No results	Full match	Organic acids and derivatives	Carboxylic acids and derivatives	Amino acids, peptides, and analogues	N-acyl-L-alpha-amino acids	17.9697	4.1675	6.48257e-05	1	1.16363	up	4.02445e+08	2.76927e+08	7.90504e+08	9.25951e+08	2.16658e+08	5.72775e+08	2.89505e+07	3.13639e+07	2.93306e+07	2.65096e+07	3.34745e+07	2.76278e+07
Com_13481_pos	(±)-Abscisic acid	--	C15H20O4	132.068	4.023	133.075	--	--	--	--	--	--	--	--	--	--	No results	Invalid mass	No results	Lipids and lipid-like molecules	Prenol lipids	Sesquiterpenoids	Abscisic acids and derivatives	5.49813	2.45894	6.92315e-05	1	1.28664	up	2.1977e+07	4.05806e+07	3.42279e+07	4.22911e+07	4.27012e+07	2.75149e+07	3.86699e+06	3.33441e+06	3.99334e+06	1.05357e+07	6.87427e+06	9.46149e+06
Com_31548_pos	Phenylacetaldehyde	Phenylacetaldehyde; alpha-Tolualdehyde	C8H8O	120.056	6.465	121.063	cpd:C00601	map00360 Phenylalanine metabolism;map01100 Metabolic pathways	HMDB0006236	--	Benzenoids	Benzene and substituted derivatives	Phenylacetaldehydes	--	--	--	No results	Invalid mass	No results	Benzenoids	Benzene and substituted derivatives	Phenylacetaldehydes	Phenylacetaldehydes	0.4451	-1.1678	7.16157e-05	1	1.28329	down	662618	705520	607997	732172	686821	667585	1.72959e+06	1.79643e+06	1.14485e+06	1.5274e+06	1.21405e+06	1.71532e+06
Com_10012_pos	1-Methyluric acid	1-Methyluric acid	C6H6N4O3	182.044	1.12	183.051	cpd:C16359	--	HMDB0003099	--	Organoheterocyclic compounds	Imidazopyrimidines	Purines and purine derivatives	--	--	--	No results	No results	Full match	Organoheterocyclic compounds	Imidazopyrimidines	Purines and purine derivatives	Xanthines	0.451145	-1.14834	8.15816e-05	1	1.08703	down	2.87447e+07	1.5945e+07	2.44325e+07	1.98232e+07	1.74421e+07	2.61042e+07	4.52938e+07	4.76511e+07	4.67442e+07	5.58115e+07	5.8278e+07	3.99002e+07
Com_3488_pos	2,3,4-Trihydroxybenzoic acid	--	C7H6O5	170.022	4.779	171.03	--	--	HMDB0059964	--	Benzenoids	Benzene and substituted derivatives	Benzoic acids and derivatives	--	--	--	No results	No results	Full match	Phenylpropanoids and polyketides	Cinnamic acids and derivatives	Hydroxycinnamic acids and derivatives	Hydroxycinnamic acids	15.1077	3.91722	8.62561e-05	1	1.22147	up	7.74762e+07	2.72773e+08	2.84194e+08	3.40122e+08	3.16855e+08	1.29314e+08	1.21654e+07	1.57188e+07	1.66991e+07	1.65098e+07	1.60379e+07	1.69092e+07
Com_381_neg	3-amino-1H-pyrazolo[4,3-c]pyridine-4,6-diol	--	C6H6N4O2	166.048	1.475	165.04	--	--	--	--	--	--	--	--	--	--	Invalid mass	No results	No match					0.264832	-1.91685	9.31455e-05	1	1.15026	down	1.53345e+08	3.31525e+08	3.12843e+08	3.24947e+08	3.13165e+08	1.48324e+08	7.7297e+08	1.04748e+09	1.31013e+09	1.09397e+09	8.53326e+08	9.03847e+08
Com_1897_pos	2-Deoxyuridine	Deoxyuridine; 2-Deoxyuridine; 2'-Deoxyuridine	C9H12N2O5	228.075	5.02	229.083	cpd:C00526	map00240 Pyrimidine metabolism	HMDB0000012	--	Nucleosides, nucleotides, and analogues	Pyrimidine nucleosides	Pyrimidine 2'-deoxyribonucleosides	--	--	--	No results	No results	Full match	Nucleosides, nucleotides, and analogues	Pyrimidine nucleosides	Pyrimidine 2'-deoxyribonucleosides	Pyrimidine 2'-deoxyribonucleosides	65.7677	6.03931	9.60423e-05	1	1.17797	up	9.89855e+07	6.1493e+08	6.99896e+08	7.22875e+08	6.43327e+08	1.23233e+08	6.49566e+06	9.91227e+06	6.61911e+06	8.13954e+06	5.4185e+06	7.55893e+06
Com_3968_pos	N,5-diphenyl-1,3,4-oxadiazole-2-carboxamide	--	C15H11N3O2	287.063	5.413	288.07	--	--	--	--	--	--	--	--	--	--	Invalid mass	No results	No results					22.488	4.49108	9.78335e-05	1	1.28459	up	1.18212e+08	6.57236e+07	5.03159e+07	6.34631e+07	4.92122e+07	2.65695e+08	4.06263e+06	4.34615e+06	4.31781e+06	4.85373e+06	4.97753e+06	4.68432e+06
Com_1097_pos	Lipoic acid	Lipoate; Lipoic acid; Thioctic acid; dl-alpha-Lipoic acid; DL-Thioctic acid	C8H14O2S2	206.043	3.388	207.051	cpd:C00725	--	HMDB0251530	LMFA01130001	Organoheterocyclic compounds	Dithiolanes	Lipoic acids and derivatives	Fatty Acyls [FA]	Fatty Acids and Conjugates [FA01]	Thia fatty acids [FA0113]	No results	No results	Full match	Organoheterocyclic compounds	Dithiolanes	Lipoic acids and derivatives	Lipoic acids and derivatives	39.0899	5.28872	0.0001046	1	1.17279	up	2.63647e+08	1.2263e+09	1.37946e+09	1.38378e+09	1.43767e+09	3.22108e+08	2.50111e+07	2.42308e+07	2.39803e+07	2.4751e+07	2.36336e+07	3.22173e+07
Com_1850_pos	PPK	--	C16H28N4O4	170.106	5.171	171.114	--	--	--	--	--	--	--	--	--	--	Invalid mass	No results	No results					6.64131	2.73147	0.000105421	1	1.06369	up	2.29047e+08	2.83699e+08	3.62401e+08	2.82214e+08	2.75062e+08	1.76968e+08	5.23698e+07	4.72076e+07	1.62613e+07	5.32453e+07	1.93127e+07	5.39335e+07
Com_23653_pos	Tetradecanedioic acid	--	C14H26O4	258.184	6.718	259.191	--	--	HMDB0000872	LMFA01170018	Lipids and lipid-like molecules	Fatty Acyls	Fatty acids and conjugates	Fatty Acyls [FA]	Fatty Acids and Conjugates [FA01]	Dicarboxylic acids [FA0117]	No results	No results	Full match	Lipids and lipid-like molecules	Fatty Acyls	Fatty acids and conjugates	Long-chain fatty acids	2.33785	1.22518	0.0001106	1	1.17386	up	6.16935e+06	1.09097e+07	1.04324e+07	7.77241e+06	7.05884e+06	1.1137e+07	3.78934e+06	3.60565e+06	3.46046e+06	3.1013e+06	4.78993e+06	4.12896e+06
Com_366_pos	1,4-Dihydro-1-Methyl-4-Oxo-3-Pyridinecarboxamide	--	C7H8N2O2	152.058	5.806	322.151	--	--	HMDB0004194	--	Organoheterocyclic compounds	Pyridines and derivatives	Pyridinecarboxylic acids and derivatives	--	--	--	No results	No results	Full match					70.6235	6.14208	0.000111795	1	1.207	up	4.41431e+09	6.24146e+08	1.10767e+09	3.64734e+08	8.11965e+08	2.33917e+09	1.81762e+07	2.27133e+07	2.62328e+07	2.4356e+07	2.24916e+07	2.284e+07
Com_600_neg	Fumaric acid	Fumarate; Fumaric acid; trans-Butenedioic acid	C4H4O4	116.011	2.852	115.004	cpd:C00122	map00020 Citrate cycle (TCA cycle);map00190 Oxidative phosphorylation;map00220 Arginine biosynthesis;map00250 Alanine, aspartate and glutamate metabolism;map00350 Tyrosine metabolism;map00360 Phenylalanine metabolism;map00620 Pyruvate metabolism;map00650 Butanoate metabolism;map00760 Nicotinate and nicotinamide metabolism;map01100 Metabolic pathways	HMDB0000134	--	Organic acids and derivatives	Carboxylic acids and derivatives	Dicarboxylic acids and derivatives	--	--	--	No results	Full match	Full match	Organic acids and derivatives	Carboxylic acids and derivatives	Dicarboxylic acids and derivatives	Dicarboxylic acids and derivatives	0.370669	-1.4318	0.000113509	1	1.23542	down	1.99529e+08	1.78421e+08	1.91141e+08	2.09245e+08	1.74935e+08	1.64033e+08	4.13811e+08	3.45932e+08	4.53174e+08	6.82174e+08	4.78575e+08	6.40622e+08
Com_4255_pos	EKK	--	C17H33N5O6	385.234	1.669	386.241	--	--	--	--	--	--	--	--	--	--	Invalid mass	No results	No results					10.6602	3.41416	0.000115821	1	1.24507	up	1.52259e+08	2.33378e+08	2.45349e+08	2.62831e+08	2.55603e+08	6.76921e+07	1.95555e+07	1.89237e+07	1.67528e+07	1.90131e+07	1.92005e+07	2.07282e+07
Com_2777_neg	2-Phenylglycine	--	C8H9NO2	151.063	5.229	150.056	--	--	HMDB0002210	--	Organic acids and derivatives	Carboxylic acids and derivatives	Amino acids, peptides, and analogues	--	--	--	No results	No results	Full match	Organic acids and derivatives	Carboxylic acids and derivatives	Amino acids, peptides, and analogues	Alpha amino acids	6.53901	2.70907	0.0001168	1	1.30082	up	5.75507e+07	1.64628e+08	1.45647e+08	1.7199e+08	1.44352e+08	8.7699e+07	2.04237e+07	1.86645e+07	1.90974e+07	2.14286e+07	2.08525e+07	1.75739e+07
Com_4517_neg	N-[2-(6-amino-9H-purin-9-yl)ethyl]-N-(2-furylmethyl)amine	--	C12H14N6O	258.122	2.881	257.115	--	--	--	--	--	--	--	--	--	--	Full match	No results	No results					16.7748	4.06822	0.000118421	1	1.32206	up	6.6828e+07	8.25458e+07	7.91658e+07	9.00137e+07	8.21073e+07	6.9143e+07	2.54197e+06	2.16355e+06	2.48097e+06	3.59441e+06	2.29247e+06	1.49332e+07
Com_3270_pos	4-(beta-D-Glucopyranosyloxy)-2-methylenebutanoic acid	--	C11H18O8	295.128	5.432	296.135	--	--	--	--	--	--	--	--	--	--	Invalid mass	No results	No results					11.5373	3.52823	0.000123718	1	1.02301	up	2.87059e+08	8.07731e+07	9.02883e+07	8.829e+07	8.37553e+07	3.42341e+08	1.0915e+07	6.83195e+06	1.27876e+07	7.98779e+06	4.12259e+07	4.54431e+06
Com_4129_pos	6 β-Hydroxycortisol	--	C21H30O6	378.201	4.987	379.209	--	--	--	--	--	--	--	--	--	--	No results	Invalid mass	No results	Lipids and lipid-like molecules	Steroids and steroid derivatives	Hydroxysteroids	21-hydroxysteroids	0.478974	-1.06198	0.000125488	1	1.25499	down	7.10155e+07	1.01955e+08	9.27264e+07	8.46136e+07	8.28009e+07	5.28336e+07	1.50787e+08	1.3542e+08	1.48627e+08	1.8508e+08	1.82655e+08	2.11986e+08
Com_27541_pos	3-[3,5-bis(trifluoromethyl)phenyl]-N'-hydroxyprop-2-enimidamide	--	C11H8F6N2O	260.09	1.179	299.054	--	--	--	--	--	--	--	--	--	--	Invalid mass	No results	No results					0.394796	-1.34082	0.000128819	1	1.16726	down	1.78657e+06	2.26668e+06	1.99356e+06	1.20884e+06	2.13668e+06	1.73094e+06	4.75308e+06	4.67945e+06	4.64639e+06	4.7032e+06	4.88117e+06	4.51144e+06
Com_1932_neg	4-Hydroxy-2-Oxoglutaric Acid	--	C5H6O6	162.016	1.726	161.009	--	--	HMDB0002070	--	Organic acids and derivatives	Keto acids and derivatives	Gamma-keto acids and derivatives	--	--	--	No results	No results	Full match	Organic acids and derivatives	Keto acids and derivatives	Gamma-keto acids and derivatives	Gamma-keto acids and derivatives	4.97321	2.31418	0.000134222	1	1.1821	up	1.43708e+08	8.94569e+07	2.56864e+08	2.19676e+08	2.10459e+08	1.32503e+08	3.16617e+07	3.73901e+07	3.82646e+07	3.26525e+07	3.88821e+07	3.28165e+07
Com_7929_pos	N1-(2-amino-2-oxoethyl)-2-(isopropylthio)acetamide	--	C7H14N2O2S	190.079	7.802	191.086	--	--	--	--	--	--	--	--	--	--	Invalid mass	No results	No results					1.71818	0.780884	0.000135345	1	1.24842	up	6.30494e+07	6.36658e+07	5.68214e+07	7.71175e+07	6.4612e+07	7.01807e+07	4.61925e+07	4.40559e+07	3.33703e+07	2.92132e+07	3.77503e+07	3.95718e+07
Com_3333_pos	2,4-Dihydroxybenzoic acid	--	C7H6O4	154.024	2.349	155.032	--	--	HMDB0029666	--	Benzenoids	Benzene and substituted derivatives	Benzoic acids and derivatives	--	--	--	Invalid mass	No results	No results	Benzenoids	Benzene and substituted derivatives	Benzoic acids and derivatives	Hydroxybenzoic acid derivatives	0.0563672	-4.149	0.000137365	1	1.04094	down	3.11683e+06	1.70007e+07	1.42151e+07	1.76443e+07	2.22546e+07	5.58916e+06	1.91522e+08	2.63309e+08	1.93151e+08	2.50725e+08	2.89853e+08	2.27525e+08
Com_5490_pos	5-Acetyl-2,4-dimethylthiazole	--	C7H9NOS	155.041	6.121	156.048	--	--	HMDB0041484	--	Organoheterocyclic compounds	Azoles	Thiazoles	--	--	--	Full match	No results	No results					14.9865	3.90559	0.000142905	1	1.19843	up	3.57658e+07	4.45777e+07	8.68505e+07	1.86234e+08	5.93963e+07	4.30486e+07	4.58012e+06	5.03923e+06	4.94031e+06	5.612e+06	5.25256e+06	4.99477e+06
Com_3016_pos	3-Nitro-L-Tyrosine	--	C9H10N2O5	226.06	1.811	227.067	--	--	--	--	--	--	--	--	--	--	No results	No results	Full match	Organic acids and derivatives	Carboxylic acids and derivatives	Amino acids, peptides, and analogues	Tyrosine and derivatives	4.89567	2.29151	0.000154597	1	1.31929	up	2.02121e+08	3.42002e+08	3.71769e+08	3.81741e+08	4.05045e+08	1.53529e+08	5.80313e+07	6.50302e+07	5.83204e+07	5.95544e+07	6.36081e+07	7.46085e+07
Com_10646_pos	Fisetin	Fisetin; 7,3',4'-Trihydroxyflavonol	C15H10O6	286.046	5.659	287.053	cpd:C10041	--	--	LMPK12111566	--	--	--	Polyketides [PK]	Flavonoids [PK12]	Flavones and Flavonols [PK1211]	No results	Invalid mass	No results	Phenylpropanoids and polyketides	Flavonoids	Flavones	Flavonols	0.144184	-2.79402	0.000155326	1	1.17634	down	3.13087e+06	3.53288e+06	3.69585e+06	3.77737e+06	3.55403e+06	3.33738e+06	1.53688e+07	1.57711e+07	2.36615e+07	2.1121e+07	5.24214e+07	1.75007e+07
Com_7978_pos	4-(3-methoxyphenyl)-4-methyl-2,6-dioxopiperidine-3,5-dicarbonitrile	--	C15H13N3O3	300.123	4.036	301.131	--	--	--	--	--	--	--	--	--	--	Invalid mass	No results	No results					0.647347	-0.627388	0.000157515	1	1.2463	down	4.99357e+07	5.21417e+07	4.60311e+07	4.65303e+07	4.74065e+07	4.17268e+07	7.19588e+07	6.14241e+07	6.15614e+07	8.13232e+07	8.0083e+07	8.20108e+07
Com_1555_neg	6-Phosphogluconic acid	--	C6H13O10P	276.025	1.358	275.017	--	--	HMDB0001316	--	Organic oxygen compounds	Organooxygen compounds	Carbohydrates and carbohydrate conjugates	--	--	--	No results	No results	Full match	None	None	None	None	0.124269	-3.00846	0.000158471	1	1.26701	down	2.90711e+07	9.20244e+06	3.30963e+07	9.50051e+06	2.8178e+07	2.53128e+07	1.84988e+08	1.7398e+08	2.35648e+08	1.60769e+08	1.56645e+08	1.69183e+08
Com_7431_pos	dimethyl N~1~,N~4~-dicyanotetrahydropyrazine-1,4-dicarbimidothioate	--	C10H14N6S2	282.072	5.927	283.08	--	--	--	--	--	--	--	--	--	--	Full match	No results	No results					15.0651	3.91313	0.000164062	1	1.06457	up	8.8437e+07	1.1444e+08	9.29155e+07	8.67602e+07	1.11757e+08	7.27113e+07	1.83698e+06	8.55296e+06	7.13276e+06	2.04837e+06	9.8539e+06	8.21319e+06
Com_8345_pos	(11E,15Z)-9,10,13-trihydroxyoctadeca-11,15-dienoic acid	--	C18H32O5	310.213	7.886	311.22	--	--	--	--	--	--	--	--	--	--	Invalid mass	No results	No results					0.0949799	-3.39623	0.000164713	1	1.14932	down	4.89192e+06	5.41799e+06	4.94551e+06	4.04105e+06	5.65753e+06	4.86835e+06	1.51464e+07	4.32967e+07	5.91497e+07	5.77122e+07	7.82734e+07	6.04073e+07
Com_148_neg	4-oxo-4,5,6,7-tetrahydrobenzo[b]furan-3-carboxylic acid	--	C9H8O4	180.041	5.215	359.075	--	--	--	--	--	--	--	--	--	--	Full match	Partial match	No results					118.118	6.88408	0.000167746	1	1.12327	up	4.66255e+09	6.10674e+09	5.89022e+09	3.57047e+08	5.49022e+09	4.26235e+09	3.74575e+07	3.65835e+07	4.04882e+07	4.17349e+07	3.68543e+07	3.35125e+07
Com_834_pos	Thromboxane B2	Thromboxane B2; TXB2	C20H34O6	392.217	5.199	393.224	cpd:C05963	map00590 Arachidonic acid metabolism;map01100 Metabolic pathways	HMDB0003252	LMFA03030002	Lipids and lipid-like molecules	Fatty Acyls	Eicosanoids	Fatty Acyls [FA]	Eicosanoids [FA03]	Thromboxanes [FA0303]	Invalid mass	Invalid mass	No results	Lipids and lipid-like molecules	Fatty Acyls	Eicosanoids	Thromboxanes	0.571284	-0.807721	0.000173885	1	1.23438	down	6.518e+08	8.90394e+08	8.96869e+08	9.11286e+08	9.28331e+08	6.19804e+08	1.38963e+09	1.24228e+09	1.35441e+09	1.62724e+09	1.63811e+09	1.32284e+09
Com_2939_pos	Epinephrine bitartrate	--	C13H19NO9	333.107	5.192	334.114	--	--	HMDB0000068	--	Benzenoids	Phenols	Benzenediols	--	--	--	No results	No results	Full match	Benzenoids	Phenols	Benzenediols	Catechols	15.2434	3.93011	0.000182528	1	1.20088	up	2.44076e+08	8.93993e+07	7.89461e+07	6.28526e+07	8.67554e+07	3.99042e+08	1.56879e+07	1.03232e+07	1.12918e+07	7.45112e+06	1.03995e+07	7.8948e+06
Com_81_neg	4-Oxoproline	4-Oxoproline; 4-Oxo-L-proline	C5H7NO3	129.043	2.542	128.035	cpd:C01877	map00330 Arginine and proline metabolism	HMDB0304793	--	Organic acids and derivatives	Carboxylic acids and derivatives	Amino acids, peptides, and analogues	--	--	--	Full match	No results	Full match	Organic acids and derivatives	Carboxylic acids and derivatives	Amino acids, peptides, and analogues	Proline and derivatives	33.0122	5.04493	0.000203679	1	1.23626	up	9.97949e+09	1.27204e+10	1.50946e+10	1.5732e+10	1.37443e+10	1.27668e+10	2.83565e+08	3.4635e+08	9.16028e+07	3.80389e+08	7.3111e+07	1.24947e+09
Com_5794_pos	5-phenyl-2,3-dihydro-1H-1,4-benzodiazepin-2-one	--	C15H12N2O	258.072	2.861	259.08	--	--	--	--	--	--	--	--	--	--	Invalid mass	No results	No results					34.9503	5.12723	0.000205483	1	1.1752	up	1.71108e+07	7.98171e+07	1.62894e+08	1.68688e+08	8.95381e+07	4.76012e+07	2.70297e+06	2.31562e+06	2.57506e+06	2.81925e+06	2.98158e+06	2.78986e+06
Com_3873_pos	EPK	--	C16H28N4O6	186.101	1.673	187.108	--	--	--	--	--	--	--	--	--	--	Invalid mass	No match	No results					11.8171	3.5628	0.000206537	1	1.2901	up	1.47194e+08	2.6373e+08	2.81479e+08	2.70091e+08	2.67154e+08	5.25158e+07	1.76519e+07	1.53483e+07	1.61341e+07	2.48052e+07	1.55796e+07	1.89816e+07
Com_24737_pos	DL-Norvaline	--	C5H11NO2	117.078	1.839	273.12	--	--	HMDB0251527	--	Organic acids and derivatives	Carboxylic acids and derivatives	Amino acids, peptides, and analogues	--	--	--	No results	No results	Full match	Organic acids and derivatives	Carboxylic acids and derivatives	Amino acids, peptides, and analogues	Alpha amino acids	2.69024	1.42773	0.000211108	1	1.12339	up	4.97832e+06	1.01729e+07	8.77945e+06	7.70131e+06	8.74379e+06	6.29161e+06	2.83389e+06	2.7202e+06	2.84872e+06	2.82408e+06	3.10322e+06	3.01683e+06
Com_821_neg	L-beta-Imidazolelactic acid	--	C6H8N2O3	156.053	1.513	155.046	--	--	--	--	--	--	--	--	--	--	No results	No results	Full match	Organoheterocyclic compounds	Azoles	Imidazoles	Imidazolyl carboxylic acids and derivatives	0.132558	-2.9153	0.000245741	1	1.29077	down	1.13751e+08	2.75799e+07	4.92777e+07	2.56398e+07	3.20331e+07	8.99901e+07	3.86083e+08	3.16768e+08	4.68373e+08	4.70603e+08	4.35022e+08	4.7502e+08
Com_16278_pos	4-(5-chlorobenzo[b]furan-2-yl)-2-phenyl-1,3-thiazole	--	C17H10ClNOS	311.021	4.01	312.029	--	--	--	--	--	--	--	--	--	--	Invalid mass	No results	No results					0.491689	-1.02418	0.000252355	1	1.20703	down	5.69761e+06	9.07131e+06	8.89939e+06	9.80856e+06	7.04689e+06	6.85488e+06	1.57992e+07	1.13258e+07	2.11129e+07	1.92938e+07	1.32182e+07	1.56092e+07
Com_2463_neg	Uridine	Uridine	C9H12N2O6	244.07	2.906	243.062	cpd:C00299	map00240 Pyrimidine metabolism;map01100 Metabolic pathways	HMDB0000296	--	Nucleosides, nucleotides, and analogues	Pyrimidine nucleosides	-	--	--	--	Full match	Full match	Full match	Nucleosides, nucleotides, and analogues	Pyrimidine nucleosides	Not available	Pyrimidine nucleosides	10.0285	3.32604	0.000254872	1	1.28573	up	1.47822e+08	1.77518e+08	1.85462e+08	1.95156e+08	1.84827e+08	1.4987e+08	6.64937e+06	2.07235e+07	8.71149e+06	8.06566e+06	2.05318e+07	3.90876e+07
Com_2930_pos	Cytidine	Cytidine	C9H13N3O5	243.086	1.817	244.094	cpd:C00475	map00240 Pyrimidine metabolism;map01100 Metabolic pathways	HMDB0000089	--	Nucleosides, nucleotides, and analogues	Pyrimidine nucleosides	-	--	--	--	Full match	Full match	Full match	Nucleosides, nucleotides, and analogues	Pyrimidine nucleosides	Not available	Pyrimidine nucleosides	4.09872	2.03517	0.000262502	1	1.30765	up	2.039e+08	3.47717e+08	3.7677e+08	3.89263e+08	4.20379e+08	1.65147e+08	7.45042e+07	8.51833e+07	7.57602e+07	7.04532e+07	7.23141e+07	8.61194e+07
Com_13177_pos	Υ-L-Glutamyl-L-glutamic acid	--	C10H16N2O7	276.096	1.831	277.104	--	--	--	--	--	--	--	--	--	--	No results	Full match	Full match	Organic acids and derivatives	Carboxylic acids and derivatives	Amino acids, peptides, and analogues	Glutamic acid and derivatives	2.97075	1.57083	0.000264323	1	1.28023	up	2.15095e+07	3.74809e+07	4.34944e+07	3.46034e+07	4.39479e+07	2.47989e+07	1.20181e+07	1.07219e+07	1.12285e+07	1.11395e+07	1.22316e+07	1.19476e+07
Com_5370_neg	Deoxyribose 5-Phosphate	--	C5H11O7P	214.024	5.51	213.017	--	--	HMDB0001031	--	Organic oxygen compounds	Organooxygen compounds	Carbohydrates and carbohydrate conjugates	--	--	--	No results	No results	Full match					0.4621	-1.11372	0.000290595	1	1.169	down	1.68234e+07	1.61218e+07	1.50903e+07	1.89773e+07	1.52767e+07	8.64402e+06	4.00236e+07	3.43759e+07	2.49576e+07	3.65176e+07	2.55031e+07	3.54049e+07
Com_26690_pos	Nicotinamide	Nicotinamide; Nicotinic acid amide; Niacinamide; Vitamin PP	C6H6N2O	122.048	1.316	262.129	cpd:C00153	map00760 Nicotinate and nicotinamide metabolism;map01100 Metabolic pathways	HMDB0001406	--	Organoheterocyclic compounds	Pyridines and derivatives	Pyridinecarboxylic acids and derivatives	--	--	--	No results	No results	Full match	Organoheterocyclic compounds	Pyridines and derivatives	Pyridinecarboxylic acids and derivatives	Nicotinamides	0.267049	-1.90482	0.000290887	1	1.26073	down	2.83458e+06	1.6466e+06	1.14609e+06	1.12058e+06	1.07408e+06	1.12856e+06	5.52704e+06	5.72484e+06	5.41599e+06	5.56897e+06	5.62757e+06	5.65186e+06
Com_15593_pos	octadec-9-ynoic acid	--	C18H32O2	262.23	8.598	263.238	--	--	--	--	--	--	--	--	--	--	Invalid mass	No results	No results					3.29769	1.72146	0.00029522	1	1.11406	up	1.96047e+07	1.71862e+07	1.4728e+07	2.23283e+07	3.2237e+07	2.74242e+07	7.32332e+06	8.17403e+06	4.18715e+06	3.29686e+06	7.24965e+06	1.02544e+07
Com_18728_pos	N2-tetrahydrofuran-2-ylmethyl-4-(4-fluorophenyl)-1,3-thiazol-2-amine	--	C14H15FN2OS	278.094	3.113	279.102	--	--	--	--	--	--	--	--	--	--	Invalid mass	No results	No results					4.56636	2.19104	0.000314547	1	1.25216	up	1.23072e+07	1.75347e+07	1.99137e+07	2.13412e+07	2.15934e+07	7.48452e+06	3.67284e+06	3.46607e+06	3.45018e+06	3.69719e+06	3.60851e+06	4.04276e+06
Com_7832_pos	Norfloxacin	Norfloxacin	C16H18FN3O3	319.138	1.457	320.146	cpd:C06687	map02010 ABC transporters	HMDB0015192	--	Organic acids and derivatives	Carboxylic acids and derivatives	Amino acids, peptides, and analogues	--	--	--	No results	Invalid mass	No results	Organoheterocyclic compounds	Quinolines and derivatives	Quinoline carboxylic acids	Quinoline carboxylic acids	7.48296	2.90361	0.000329383	1	1.28879	up	4.92446e+07	1.04563e+08	6.74621e+07	1.08401e+08	1.01006e+08	2.67193e+07	1.01543e+07	9.47125e+06	9.31128e+06	1.08925e+07	1.15032e+07	9.79258e+06
Com_7513_pos	2-Phenylethylamine	Phenethylamine; 2-Phenylethylamine; beta-Phenylethylamine; Phenylethylamine	C8H11N	121.09	5.192	122.097	cpd:C05332	map00360 Phenylalanine metabolism	HMDB0012275	--	Benzenoids	Benzene and substituted derivatives	Phenethylamines	--	--	--	No results	No results	Full match	Benzenoids	Benzene and substituted derivatives	Phenethylamines	Phenethylamines	0.555444	-0.848288	0.000330241	1	1.11297	down	3.29429e+07	4.51371e+07	3.645e+07	5.6777e+07	5.02296e+07	3.65613e+07	6.79136e+07	6.11613e+07	7.93514e+07	8.80987e+07	9.14437e+07	7.6701e+07
Com_913_pos	Pyridoxine O-Glucoside	--	C14H21NO8	331.128	5.368	332.135	--	--	--	--	--	--	--	--	--	--	No results	No results	Full match	Organoheterocyclic compounds	Pyridines and derivatives	Pyridoxines	Pyridoxines	37.0047	5.20964	0.000339486	1	1.11425	up	1.43946e+09	1.61491e+08	1.57061e+08	2.49911e+08	1.65014e+08	7.29279e+08	1.50503e+07	1.44038e+07	1.21806e+07	1.15535e+07	1.07255e+07	1.45147e+07
Com_4973_pos	DMH	--	C15H23N5O6S	401.132	5.206	402.139	--	--	HMDB0244081	--	Organic nitrogen compounds	Organonitrogen compounds	Hydrazines and derivatives	--	--	--	Invalid mass	No results	No results					8.6316	3.10963	0.000340461	1	1.02641	up	1.51019e+08	5.54096e+07	5.74645e+07	6.53761e+07	6.25663e+07	1.9717e+08	1.07374e+07	3.05231e+06	3.56194e+07	4.62248e+06	7.77613e+06	6.43053e+06
Com_6174_pos	Dulcitol	Galactitol; Dulcitol; Dulcose	C6H14O6	182.079	1.363	183.087	cpd:C01697	map00052 Galactose metabolism;map01100 Metabolic pathways	HMDB0011632	--	Organic oxygen compounds	Organooxygen compounds	Carbohydrates and carbohydrate conjugates	--	--	--	No results	No results	Full match	Organic oxygen compounds	Organooxygen compounds	Carbohydrates and carbohydrate conjugates	Sugar alcohols	3.37758	1.75599	0.000341741	1	1.0334	up	5.9415e+07	1.1207e+08	1.47896e+08	1.51553e+08	1.3959e+08	6.5777e+07	2.40905e+07	3.0211e+07	2.84954e+07	4.67178e+07	3.00493e+07	4.06684e+07
Com_3773_pos	3-(2,3-dihydro-1H-indol-1-yl)-2-[(2-furylmethyl)sulfonyl]acrylonitrile	--	C16H14N2O3S	314.073	1.534	315.08	--	--	--	--	--	--	--	--	--	--	Full match	No results	No results					3.13552	1.64871	0.000355716	1	1.23218	up	1.68148e+08	2.20166e+08	1.68736e+08	2.54896e+08	2.97881e+08	1.69555e+08	3.79259e+07	8.94558e+07	4.70434e+07	5.5749e+07	5.6591e+07	1.21264e+08
Com_3029_neg	Rutarin	Rutarin	C20H24O10	424.134	5.722	423.126	cpd:C09309	--	HMDB0030884	--	Phenylpropanoids and polyketides	Coumarins and derivatives	Coumarin glycosides	--	--	--	Invalid mass	No results	No results	Phenylpropanoids and polyketides	Coumarins and derivatives	Coumarin glycosides	Coumarin glycosides	9.84052	3.29873	0.000359615	1	1.01919	up	6.25878e+07	6.54896e+07	2.7202e+07	5.63373e+07	4.02964e+07	1.75765e+08	6.40885e+06	7.29513e+06	6.96858e+06	8.4447e+06	6.86715e+06	7.4765e+06
Com_11905_pos	N-[4-(diethylamino)phenyl]-N'-phenylurea	--	C17H21N3O	321.12	5.745	322.127	--	--	--	--	--	--	--	--	--	--	Invalid mass	No results	No results					0.318747	-1.64952	0.00037283	1	1.25428	down	2.08612e+07	8.97975e+06	6.63196e+06	9.89748e+06	9.2448e+06	9.4396e+06	3.25672e+07	2.98883e+07	3.80224e+07	3.3093e+07	3.85516e+07	3.19727e+07
Com_29198_pos	3-Indoleacrylic acid	--	C11H9NO2	187.064	5.023	188.071	--	--	HMDB0000734	--	Organoheterocyclic compounds	Indoles and derivatives	Indoles	--	--	--	No results	No results	Full match	Organic acids and derivatives	Carboxylic acids and derivatives	Amino acids, peptides, and analogues	N-acyl-alpha amino acids	1.89884	0.925116	0.000376064	1	1.20969	up	3.24897e+06	2.63205e+06	4.3025e+06	3.5795e+06	4.75767e+06	2.89483e+06	2.11413e+06	1.58322e+06	1.62638e+06	1.91827e+06	2.24869e+06	1.78753e+06
Com_4522_pos	3-amino-2-phenyl-2H-pyrazolo[4,3-c]pyridine-4,6-diol	--	C12H10N4O2	242.081	5.997	243.089	--	--	--	--	--	--	--	--	--	--	Full match	No results	No results					2.84512	1.50849	0.000389318	1	1.00406	up	1.53658e+08	2.36804e+08	1.06511e+08	2.43443e+08	2.09358e+08	1.20405e+08	4.69537e+07	6.06121e+07	5.96014e+07	6.88631e+07	6.32592e+07	7.68557e+07
Com_16574_neg	D-Fructose 6-phosphate	D-Fructose 6-phosphate; D-Fructose 6-phosphoric acid; Neuberg ester	C6H13O9P	260.03	5.964	259.024	cpd:C00085	map00052 Galactose metabolism;map00500 Starch and sucrose metabolism;map00680 Methane metabolism;map01100 Metabolic pathways;map01200 Carbon metabolism	HMDB0304311	--	Organic oxygen compounds	Organooxygen compounds	Carbohydrates and carbohydrate conjugates	--	--	--	No results	No results	Full match					0.587499	-0.767342	0.000409729	1	1.10814	down	1.99093e+06	2.06725e+06	2.41984e+06	2.36978e+06	2.52232e+06	3.26242e+06	3.62598e+06	3.39228e+06	4.40647e+06	3.5555e+06	4.54651e+06	5.37974e+06
Com_607_neg	D-Xylulose 5-phosphate	D-Xylulose 5-phosphate	C5H11O8P	230.019	1.334	229.012	cpd:C00231	map00030 Pentose phosphate pathway;map00040 Pentose and glucuronate interconversions;map00053 Ascorbate and aldarate metabolism;map00680 Methane metabolism;map01100 Metabolic pathways;map01110 Biosynthesis of secondary metabolites;map01200 Carbon metabolism;map01230 Biosynthesis of amino acids	HMDB0000868	--	Organic oxygen compounds	Organooxygen compounds	Carbohydrates and carbohydrate conjugates	--	--	--	Full match	Full match	Full match	Organic oxygen compounds	Organooxygen compounds	Carbohydrates and carbohydrate conjugates	Pentose phosphates	2.12915	1.09027	0.00041578	1	1.04684	up	4.63625e+08	6.25359e+08	7.64777e+08	6.81179e+08	7.19454e+08	5.16977e+08	4.46438e+08	2.46385e+08	3.22241e+08	3.0399e+08	1.91344e+08	2.60909e+08
Com_21862_pos	Dibenzoyl Thiamine	--	C26H26N4O4S	490.169	5.569	491.176	--	--	--	--	--	--	--	--	--	--	No results	No results	Full match	Benzenoids	Benzene and substituted derivatives	Benzoic acids and derivatives	Benzoic acid esters	3.48567	1.80143	0.000432362	1	1.23433	up	1.17059e+07	8.57754e+06	6.98486e+06	6.65264e+06	4.87591e+06	1.34065e+07	2.40011e+06	2.3155e+06	2.26963e+06	2.60868e+06	2.77287e+06	2.60978e+06
Com_20383_pos	Creatine	Creatine; alpha-Methylguanidino acetic acid; Methylglycocyamine	C4H9N3O2	131.07	1.483	132.077	cpd:C00300	map00260 Glycine, serine and threonine metabolism;map00330 Arginine and proline metabolism;map01100 Metabolic pathways	HMDB0000064	--	Organic acids and derivatives	Carboxylic acids and derivatives	Amino acids, peptides, and analogues	--	--	--	No results	No results	Full match	Organic acids and derivatives	Carboxylic acids and derivatives	Amino acids, peptides, and analogues	Alpha amino acids and derivatives	1.99603	0.997135	0.000434719	1	1.17141	up	9.86352e+06	1.15694e+07	1.40428e+07	1.81928e+07	1.71762e+07	1.46763e+07	6.26407e+06	9.59123e+06	7.81915e+06	7.36908e+06	4.79447e+06	7.00754e+06
Com_4981_neg	Xanthosine	Xanthosine	C10H12N4O6	284.076	4.951	283.069	cpd:C01762	map00230 Purine metabolism;map01100 Metabolic pathways;map01110 Biosynthesis of secondary metabolites	HMDB0000299	--	Nucleosides, nucleotides, and analogues	Purine nucleosides	-	--	--	--	Full match	Full match	Full match	Nucleosides, nucleotides, and analogues	Purine nucleosides	Not available	Purine nucleosides	0.198652	-2.33168	0.000444979	0.972222	1.19359	down	1.47164e+07	9.17055e+06	4.7362e+06	5.82765e+06	5.79975e+06	4.74795e+06	4.48064e+07	3.87902e+07	4.86123e+07	3.94209e+07	1.02801e+07	4.46091e+07
Com_26015_pos	Methylmalonate	Methylmalonate; Methylmalonic acid	C4H6O4	118.027	1.547	141.016	cpd:C02170	map00240 Pyrimidine metabolism;map00280 Valine, leucine and isoleucine degradation;map00640 Propanoate metabolism	HMDB0000202	--	Organic acids and derivatives	Carboxylic acids and derivatives	Dicarboxylic acids and derivatives	--	--	--	No results	No results	Full match	Organic acids and derivatives	Carboxylic acids and derivatives	Dicarboxylic acids and derivatives	Dicarboxylic acids and derivatives	0.644584	-0.633559	0.000496529	1	1.06194	down	3.45212e+06	3.12399e+06	2.82848e+06	2.36159e+06	2.96339e+06	2.44195e+06	4.60294e+06	4.46192e+06	4.20201e+06	4.42808e+06	4.52209e+06	4.42265e+06
Com_908_pos	N-Acetylneuraminic acid	N-Acetylneuraminate; N-Acetylneuraminic acid; 5-Acetamido-3,5-dideoxy-D-glycero-D-galacto-2-nonulosonic acid; Neu5Ac	C11H19NO9	309.106	1.455	310.114	cpd:C00270	map00520 Amino sugar and nucleotide sugar metabolism;map01100 Metabolic pathways	HMDB0000230	--	Organic oxygen compounds	Organooxygen compounds	Carbohydrates and carbohydrate conjugates	--	--	--	Full match	Full match	Full match	Organic oxygen compounds	Organooxygen compounds	Carbohydrates and carbohydrate conjugates	N-acylneuraminic acids	0.455522	-1.13441	0.000504849	1	1.23862	down	4.58286e+08	6.9468e+08	6.72297e+08	6.75594e+08	6.9377e+08	3.5912e+08	1.28098e+09	1.36245e+09	1.19376e+09	1.46985e+09	1.14859e+09	1.34584e+09
Com_5159_pos	Sphingosine (d18:1)	--	C18H37NO2	299.283	6.868	300.29	--	--	--	--	--	--	--	--	--	--	Full match	Partial match	Full match					4.12496	2.04438	0.00050586	1	1.07611	up	8.84933e+07	1.2274e+08	7.97322e+07	1.22975e+08	1.04531e+08	9.33279e+07	1.41245e+07	3.15202e+07	1.07783e+07	1.91566e+07	3.03569e+07	4.23799e+07
Com_5010_pos	Glycylproline	--	C7H12N2O3	172.085	1.837	173.093	--	--	HMDB0000721	--	Organic acids and derivatives	Carboxylic acids and derivatives	Amino acids, peptides, and analogues	--	--	--	No results	Full match	Full match	Organic acids and derivatives	Carboxylic acids and derivatives	Amino acids, peptides, and analogues	Dipeptides	12.036	3.58929	0.000592313	1	1.27211	up	8.2826e+07	1.81407e+08	2.00328e+08	1.7996e+08	1.91413e+08	2.61925e+07	8.48777e+06	1.20284e+07	1.20635e+07	9.407e+06	1.40393e+07	1.56029e+07
Com_10119_pos	5,6-Dihydroxyindole-2-Carboxylic Acid	--	C9H7NO4	193.038	1.749	194.045	--	--	HMDB0001253	--	Organoheterocyclic compounds	Indoles and derivatives	Indolecarboxylic acids and derivatives	--	--	--	No results	No results	Full match	None	None	None	None	6.4594	2.6914	0.000631235	1	1.16311	up	4.68205e+07	6.0888e+07	6.85825e+07	5.0836e+07	2.33682e+07	1.46407e+07	6.58061e+06	6.25079e+06	5.68808e+06	6.19866e+06	7.83863e+06	8.48973e+06
Com_540_neg	7-Hydroxy-3,4-dihydrocarbostyril	--	C9H9NO2	163.063	5.659	162.056	--	--	--	--	--	--	--	--	--	--	No results	No results	Full match	Organoheterocyclic compounds	Quinolines and derivatives	Quinolones and derivatives	Hydroquinolones	14.3361	3.84158	0.000741741	1	1.09499	up	1.12518e+09	1.13618e+09	1.43843e+08	1.18641e+09	1.16127e+09	1.17604e+09	6.74416e+07	7.66543e+07	7.73754e+07	6.98906e+07	5.49249e+07	6.72789e+07
Com_1670_neg	N-Acetylglucosamine 1-phosphate	--	C8H16NO9P	301.057	5.391	300.049	--	--	--	--	--	--	--	--	--	--	No results	No results	Full match					39.2096	5.29314	0.000755602	1	1.18948	up	1.1383e+08	4.50486e+07	3.10237e+07	2.15494e+07	4.35402e+07	3.90373e+08	2.7759e+06	2.44041e+06	2.62731e+06	2.91186e+06	2.66615e+06	3.03772e+06
Com_10803_neg	10-Undecenoic acid	--	C11H20O2	184.146	6.551	183.139	--	--	HMDB0033724	LMFA01030036	Lipids and lipid-like molecules	Fatty Acyls	Fatty acids and conjugates	Fatty Acyls [FA]	Fatty Acids and Conjugates [FA01]	Unsaturated fatty acids [FA0103]	No results	No results	Full match	Lipids and lipid-like molecules	Fatty Acyls	Fatty acids and conjugates	Medium-chain fatty acids	3.36964	1.7526	0.000784204	1	1.19733	up	1.45264e+07	2.15751e+07	6.56405e+06	7.84766e+06	7.62218e+06	9.19557e+06	3.375e+06	2.71384e+06	5.00232e+06	2.74365e+06	3.2266e+06	2.92023e+06
Com_1266_pos	4-methoxyphenyl 3,5-dimethyl-1-phenyl-1H-pyrazole-4-carboxylate	--	C19H18N2O3	344.11	5.598	345.117	--	--	--	--	--	--	--	--	--	--	Invalid mass	No results	No results					38.4624	5.26538	0.000787089	1	1.18929	up	9.44981e+08	8.83221e+07	9.46919e+07	8.28799e+07	9.11212e+07	5.72975e+08	7.42629e+06	6.7037e+06	6.43473e+06	7.58843e+06	9.66469e+06	1.09303e+07
Com_4423_pos	4-oxododecanedioic acid	--	C12H20O5	226.119	5.719	227.126	--	--	--	--	--	--	--	--	--	--	Invalid mass	No results	No results					48.2838	5.59347	0.000859327	1	1.18255	up	2.32274e+07	2.33388e+08	6.48591e+07	2.50867e+08	2.33096e+08	1.87922e+07	2.55732e+06	2.72509e+06	2.31912e+06	3.30932e+06	2.63085e+06	3.5288e+06
Com_6287_pos	Triacanthine	Triacanthine	C10H13N5	203.116	5.771	407.24	cpd:C08435	--	--	--	--	--	--	--	--	--	No results	No results	Full match	Organoheterocyclic compounds	Imidazopyrimidines	Purines and purine derivatives	6-aminopurines	11.097	3.47209	0.00100182	1	1.13061	up	1.1667e+08	1.78223e+07	1.97539e+07	1.99565e+07	2.10462e+07	7.00669e+07	4.96618e+06	3.80657e+06	2.94983e+06	3.72741e+06	3.51981e+06	4.93911e+06
Com_2416_pos	Ne-(1-Carboxymethyl)-L-lysine	--	C8H16N2O4	204.111	1.531	205.119	--	--	--	--	--	--	--	--	--	--	No results	No results	Full match					0.356707	-1.48719	0.00105444	1	1.22719	down	9.17734e+07	1.50802e+08	1.21852e+08	1.98483e+08	1.61733e+08	6.4989e+07	3.62234e+08	3.46973e+08	3.51947e+08	4.25028e+08	3.54279e+08	3.73212e+08
Com_5867_pos	gamma-Nonanolactone	--	C9H16O2	156.116	6.27	157.123	--	--	--	--	--	--	--	--	--	--	No results	No results	Full match	Organoheterocyclic compounds	Lactones	Gamma butyrolactones	Gamma butyrolactones	9.6823	3.27535	0.00109509	1	1.18715	up	3.22982e+07	3.6724e+07	4.27155e+07	1.49203e+08	1.63343e+08	3.91557e+07	7.40105e+06	8.4776e+06	7.6039e+06	7.90636e+06	7.87358e+06	8.6021e+06
Com_78_pos	L-Pyroglutamic acid	5-Oxoproline; Pidolic acid; Pyroglutamic acid; 5-Pyrrolidone-2-carboxylic acid; Pyroglutamate; 5-Oxo-L-proline; L-Pyroglutamic acid; L-5-Pyrrolidone-2-carboxylic acid	C5H7NO3	129.043	2.584	130.05	cpd:C01879	map00480 Glutathione metabolism	HMDB0000267	--	Organic acids and derivatives	Carboxylic acids and derivatives	Amino acids, peptides, and analogues	--	--	--	Full match	Full match	Full match	Organic acids and derivatives	Carboxylic acids and derivatives	Amino acids, peptides, and analogues	Alpha amino acids and derivatives	22.5279	4.49364	0.00113187	1	1.1707	up	1.22523e+10	2.35415e+10	2.50156e+10	2.5539e+10	2.66679e+10	1.40278e+10	7.02181e+08	9.77453e+08	7.7332e+07	8.61257e+08	8.53847e+07	2.9358e+09
Com_24750_pos	Styrene	Styrene; Phenylethylene	C8H8	104.062	5.152	231.114	cpd:C07083	map01100 Metabolic pathways	HMDB0034240	--	Benzenoids	Benzene and substituted derivatives	Styrenes	--	--	--	No results	No results	Full match	Benzenoids	Benzene and substituted derivatives	Styrenes	Styrenes	4.41432	2.14219	0.00114611	1	1.2311	up	2.99509e+06	6.79953e+06	9.88096e+06	9.97757e+06	6.11169e+06	2.87195e+06	1.28083e+06	1.30826e+06	1.27754e+06	1.60001e+06	1.32422e+06	1.96173e+06
Com_29469_pos	3,5,7-trihydroxy-2-phenyl-4H-chromen-4-one	--	C15H10O5	270.054	8.826	271.061	--	--	HMDB0029521	--	Phenylpropanoids and polyketides	Flavonoids	Flavones	--	--	--	Full match	No results	No results					0.455991	-1.13292	0.00117525	1	1.11704	down	1.36466e+06	787357	1.05356e+06	913360	1.05906e+06	572984	3.42285e+06	1.53983e+06	2.01888e+06	1.58276e+06	1.69929e+06	2.34844e+06
Com_10678_pos	beta-Nicotinamide adenine dinucleotide phosphate	NADP+; NADP; Nicotinamide adenine dinucleotide phosphate; beta-Nicotinamide adenine dinucleotide phosphate; TPN; Triphosphopyridine nucleotide; beta-NADP+	C21H28N7O17P3	743.078	1.658	372.546	cpd:C00006	map00480 Glutathione metabolism;map00760 Nicotinate and nicotinamide metabolism;map01100 Metabolic pathways	HMDB0304435	--	Nucleosides, nucleotides, and analogues	(5'->5')-dinucleotides	-	--	--	--	No results	No results	Full match	Nucleosides, nucleotides, and analogues	(5'-&gt;5')-dinucleotides	Not available	(5'-&gt;5')-dinucleotides	2.37931	1.25054	0.00125373	1	1.1411	up	2.83068e+07	3.73381e+07	5.59073e+07	6.22954e+07	6.39809e+07	4.09302e+07	2.05909e+07	2.00949e+07	1.7576e+07	2.02713e+07	2.10445e+07	2.17851e+07
Com_17424_pos	1,3-Dimethyluracil	--	C6H8N2O2	140.059	0.224	141.066	--	--	HMDB0002144	--	Organoheterocyclic compounds	Diazines	Pyrimidines and pyrimidine derivatives	--	--	--	No results	No results	Full match	Organoheterocyclic compounds	Diazines	Pyrimidines and pyrimidine derivatives	Pyrimidones	2.16121	1.11184	0.00128581	0.944444	1.08367	up	1.37106e+07	2.32046e+07	2.39975e+07	1.48046e+07	2.46216e+07	2.4241e+07	8.9022e+06	9.70165e+06	6.80464e+06	6.04641e+06	1.5323e+07	1.08657e+07
Com_17298_neg	Resveratrol	Resveratrol; 3,4',5-Trihydroxystilbene; trans-Resveratrol	C14H12O3	228.079	6.322	227.072	cpd:C03582	map01110 Biosynthesis of secondary metabolites	HMDB0003747	LMPK13090005	Phenylpropanoids and polyketides	Stilbenes	-	Polyketides [PK]	Aromatic polyketides [PK13]	Diphenyl ethers, biphenyls, dibenzyls and stilbenes [PK1309]	No results	Full match	No results	Phenylpropanoids and polyketides	Stilbenes	Not available	Stilbenes	4.50173	2.17048	0.00150479	1	1.1165	up	2.53407e+06	7.3891e+06	5.94071e+06	4.96738e+06	5.05832e+06	1.72435e+06	1.02901e+06	933721	911020	1.0835e+06	1.06536e+06	1.11146e+06
Com_22698_pos	6-(Dimethylamino)purine	--	C7H9N5	163.087	5.191	349.162	--	--	HMDB0000473	--	Organoheterocyclic compounds	Imidazopyrimidines	Purines and purine derivatives	--	--	--	No results	No results	Full match	Organoheterocyclic compounds	Imidazopyrimidines	Purines and purine derivatives	Xanthines	8.23706	3.04213	0.00151801	1	1.17869	up	1.03096e+07	1.28497e+07	1.77094e+06	1.36312e+07	1.07698e+07	8.5631e+06	1.05219e+06	1.19571e+06	1.09565e+06	1.19453e+06	1.21735e+06	1.27309e+06
Com_31063_pos	16-Heptadecyne-1,2,4-triol	--	C17H32O3	301.262	6.802	302.27	--	--	--	--	--	--	--	--	--	--	No results	Invalid mass	No results	Lipids and lipid-like molecules	Fatty Acyls	Fatty alcohols	Long-chain fatty alcohols	1.75068	0.807917	0.00153189	1	1.05347	up	1.49779e+06	1.62505e+06	1.45621e+06	2.08073e+06	1.69334e+06	2.72728e+06	1.16953e+06	1.18744e+06	888750	1.06723e+06	983383	1.03286e+06
Com_28522_pos	Prostaglandin E2	Prostaglandin E2; (5Z,13E)-(15S)-11alpha,15-Dihydroxy-9-oxoprosta-5,13-dienoate; (5Z,13E)-(15S)-11alpha,15-Dihydroxy-9-oxoprost-13-enoate; Dinoprostone; PGE2	C20H32O5	352.223	7.42	353.231	cpd:C00584	map00590 Arachidonic acid metabolism;map01100 Metabolic pathways	HMDB0001220	LMFA03010003	Lipids and lipid-like molecules	Fatty Acyls	Eicosanoids	Fatty Acyls [FA]	Eicosanoids [FA03]	Prostaglandins [FA0301]	No results	No results	Full match	Lipids and lipid-like molecules	Fatty Acyls	Eicosanoids	Prostaglandins and related compounds	2.41791	1.27376	0.00153293	0.972222	1.05097	up	4.311e+06	3.27872e+06	1.8346e+06	4.02944e+06	4.34646e+06	3.71635e+06	1.02094e+06	1.12237e+06	1.15335e+06	1.33841e+06	1.21934e+06	3.04444e+06
Com_1292_pos	(2,6-dimethylmorpholino)(1-methyl-5-nitro-1H-pyrazol-4-yl)methanone	--	C11H16N4O4	268.117	5.072	269.124	--	--	--	--	--	--	--	--	--	--	Full match	No results	No results					12.2303	3.61239	0.00162752	1	1.06366	up	9.12657e+08	2.60699e+08	1.00484e+08	2.11297e+08	1.23593e+08	6.81525e+08	2.44214e+07	2.72777e+07	3.27769e+07	3.76787e+07	3.36333e+07	3.14728e+07
Com_3905_pos	L-Histidine	L-Histidine; (S)-alpha-Amino-1H-imidazole-4-propionic acid	C6H9N3O2	155.069	5.129	311.145	cpd:C00135	map00340 Histidine metabolism;map00410 beta-Alanine metabolism;map00970 Aminoacyl-tRNA biosynthesis;map01100 Metabolic pathways;map01110 Biosynthesis of secondary metabolites;map01230 Biosynthesis of amino acids;map02010 ABC transporters	HMDB0000177	--	Organic acids and derivatives	Carboxylic acids and derivatives	Amino acids, peptides, and analogues	--	--	--	No results	No results	Full match	Organic acids and derivatives	Carboxylic acids and derivatives	Amino acids, peptides, and analogues	Histidine and derivatives	11.9382	3.57752	0.00165102	1	1.21241	up	2.25289e+08	4.35805e+07	3.87536e+07	2.88094e+07	4.6334e+07	1.94344e+08	6.04208e+06	7.76299e+06	7.40322e+06	9.27011e+06	7.90451e+06	9.95843e+06
Com_9974_pos	(S)-Bromoenol lactone	--	C16H13BrO2	320.968	1.735	339.002	--	--	--	--	--	--	--	--	--	--	No results	Invalid mass	No results	Benzenoids	Naphthalenes	Not available	Naphthalenes	4.61058	2.20495	0.00173717	1	1.02446	up	5.69174e+07	4.19063e+07	4.0089e+07	2.32664e+07	1.16305e+07	1.35934e+07	8.5629e+06	5.23048e+06	4.89408e+06	1.10982e+07	5.56241e+06	5.29824e+06
Com_3987_pos	5-amino-2-(dimethylamino)benzoic acid	--	C9H12N2O2	180.09	5.168	181.098	--	--	--	--	--	--	--	--	--	--	Full match	No results	No results					7.32247	2.87233	0.00181318	1	1.08272	up	1.34031e+08	1.72102e+08	2.71225e+08	2.77284e+08	3.5795e+07	1.35136e+08	2.54155e+07	2.34973e+07	2.24861e+07	2.63308e+07	2.20224e+07	2.03061e+07
Com_3503_neg	D-Raffinose	--	C18H32O16	504.17	2.373	503.162	--	--	HMDB0003213	--	Organic oxygen compounds	Organooxygen compounds	Carbohydrates and carbohydrate conjugates	--	--	--	Full match	No results	Full match	Organic oxygen compounds	Organooxygen compounds	Carbohydrates and carbohydrate conjugates	Oligosaccharides	9.60618	3.26396	0.00190447	1	1.09437	up	1.07347e+08	2.25638e+07	1.63947e+07	2.288e+07	2.46495e+07	9.60954e+07	5.74713e+06	4.6186e+06	5.156e+06	4.60466e+06	4.95079e+06	5.10446e+06
Com_2393_pos	Pyroglutamic acid	5-Oxoproline; Pidolic acid; Pyroglutamic acid; 5-Pyrrolidone-2-carboxylic acid; Pyroglutamate; 5-Oxo-L-proline; L-Pyroglutamic acid; L-5-Pyrrolidone-2-carboxylic acid	C5H7NO3	129.043	1.443	130.05	cpd:C01879	map00480 Glutathione metabolism	HMDB0000267	--	Organic acids and derivatives	Carboxylic acids and derivatives	Amino acids, peptides, and analogues	--	--	--	No results	Full match	Full match	Organic acids and derivatives	Carboxylic acids and derivatives	Amino acids, peptides, and analogues	Alpha amino acids and derivatives	1.6935	0.760012	0.00205585	1	1.01883	up	2.95448e+08	4.17602e+08	5.21552e+08	4.73293e+08	5.26434e+08	3.30802e+08	2.18641e+08	2.54607e+08	2.05049e+08	2.84166e+08	2.68784e+08	2.83441e+08
Com_14633_pos	IPH	--	C17H27N5O4	365.207	5.122	366.213	--	--	HMDB0000228	--	Benzenoids	Phenols	1-hydroxy-4-unsubstituted benzenoids	--	--	--	Full match	No results	No results					0.567898	-0.816298	0.00216154	0.972222	1.10317	down	9.79621e+06	1.45262e+07	1.70469e+07	1.51705e+07	1.50079e+07	9.1419e+06	2.38919e+07	2.1503e+07	2.17722e+07	2.88475e+07	2.97432e+07	1.63271e+07
Com_18440_pos	Leucine-enkephalin	--	C28H37N5O7	555.269	5.604	556.277	--	--	HMDB0001045	--	Organic acids and derivatives	Carboxylic acids and derivatives	Amino acids, peptides, and analogues	--	--	--	No results	No results	Full match	Organic acids and derivatives	Carboxylic acids and derivatives	Amino acids, peptides, and analogues	Oligopeptides	0.376201	-1.41042	0.0021844	1	1.05933	down	3.30034e+06	3.60375e+06	3.56763e+06	3.79712e+06	3.69773e+06	3.87155e+06	5.39887e+06	9.35443e+06	9.11108e+06	8.91948e+06	7.38556e+06	1.78796e+07
Com_15484_pos	MLK	--	C17H34N4O4S	390.228	5.265	391.235	--	--	--	--	--	--	--	--	--	--	Invalid mass	No results	No results					10.0369	3.32725	0.00233487	1	1.08042	up	3.49572e+06	1.06282e+07	3.10862e+07	2.29999e+07	1.83528e+07	4.44132e+06	1.33257e+06	1.35542e+06	1.34683e+06	1.50926e+06	1.52431e+06	1.99852e+06
Com_9730_pos	4-Ethylbenzaldehyde	--	C9H10O	134.074	6.798	135.081	--	--	HMDB0032024	--	Benzenoids	Benzene and substituted derivatives	Benzoyl derivatives	--	--	--	No results	Full match	No results	Benzenoids	Benzene and substituted derivatives	Benzoyl derivatives	Benzoyl derivatives	0.335533	-1.57547	0.00237028	1	1.17168	down	1.12356e+07	1.34508e+07	1.26305e+07	1.27469e+07	1.24407e+07	1.22342e+07	4.1412e+07	3.73983e+07	1.60539e+07	4.0041e+07	2.78868e+07	5.99537e+07
Com_17507_pos	Debromohymenialdisine	Debromohymenialdisine; (Z)-Debromohymenialdisine; DBH	C11H11N5O2	285.085	1.338	286.092	cpd:C19897	--	--	--	--	--	--	--	--	--	No results	Invalid mass	No results	Organoheterocyclic compounds	Pyrroloazepines	Not available	Pyrroloazepines	0.383279	-1.38353	0.00273836	1	1.17577	down	1.05213e+07	8.75868e+06	9.57773e+06	5.52492e+06	5.23271e+06	3.11976e+06	1.83868e+07	1.90449e+07	1.80174e+07	1.85264e+07	1.87213e+07	1.88021e+07
Com_5810_pos	VPH	--	C16H25N5O4	666.351	5.356	334.183	--	--	--	--	--	--	--	--	--	--	Invalid mass	No results	No results					5.43176	2.44142	0.00304239	0.916667	1.09365	up	5.23168e+07	9.60513e+07	9.45743e+07	1.70793e+08	8.3795e+07	5.10998e+07	3.11238e+06	3.21346e+06	8.40931e+07	3.49624e+06	3.55919e+06	3.52968e+06
Com_14059_pos	UDP	UDP; Uridine 5'-diphosphate	C9H14N2O12P2	404.003	1.552	405.01	cpd:C00015	map00240 Pyrimidine metabolism;map01100 Metabolic pathways	HMDB0000295	--	Nucleosides, nucleotides, and analogues	Pyrimidine nucleotides	Pyrimidine ribonucleotides	--	--	--	No results	No results	Full match	Nucleosides, nucleotides, and analogues	Pyrimidine nucleotides	Pyrimidine nucleotide sugars	Pyrimidine nucleotide sugars	1.84259	0.881733	0.00315664	1	1.17041	up	1.81407e+07	3.12443e+07	3.24503e+07	3.1272e+07	3.94197e+07	3.64505e+07	1.77225e+07	1.70475e+07	1.60544e+07	1.72792e+07	1.75598e+07	1.68974e+07
Com_14199_pos	4-phenoxyphenyl 4-hydroxypiperidine-1-carboxylate	--	C18H19NO4	257.165	6.594	258.171	--	--	--	--	--	--	--	--	--	--	Invalid mass	Invalid mass	No results					7.29754	2.86741	0.00343166	1	1.04745	up	5.985e+06	1.09833e+07	1.11112e+07	3.97733e+07	2.84159e+07	5.28221e+06	2.33864e+06	2.1944e+06	1.90842e+06	2.54874e+06	2.40816e+06	2.51742e+06
Com_1508_pos	1,3-Diphenylacetone	--	C15H14O	227.128	5.239	228.135	--	--	HMDB0032561	--	Phenylpropanoids and polyketides	Linear 1,3-diarylpropanoids	-	--	--	--	No results	Invalid mass	No results	Phenylpropanoids and polyketides	Linear 1,3-diarylpropanoids	Not available	Linear 1,3-diarylpropanoids	0.459522	-1.12179	0.00380634	1	1.12011	down	1.91821e+08	4.01853e+08	4.12786e+08	3.64547e+08	1.51435e+08	2.10739e+08	6.52164e+08	4.99314e+08	5.94643e+08	7.66427e+08	6.88491e+08	5.70665e+08
Com_1397_pos	Kojic acid	Kojic acid; 5-Hydroxy-2-(hydroxymethyl)-4-pyrone	C6H6O4	120.047	1.128	143.036	cpd:C14516	--	HMDB0032923	--	Organoheterocyclic compounds	Pyrans	Pyranones and derivatives	--	--	--	Invalid mass	No results	No results	Organoheterocyclic compounds	Pyrans	Pyranones and derivatives	Pyranones and derivatives	0.166751	-2.58423	0.00420312	1	1.17147	down	1.01483e+08	1.09299e+07	1.72059e+08	8.73881e+07	6.16698e+07	2.09066e+08	7.20183e+08	7.6843e+08	7.48745e+08	5.61556e+08	5.53999e+08	5.00701e+08
Com_16833_pos	3-(2-Naphthyl)-D-Alanine	--	C13H13NO2	215.095	5.557	448.225	--	--	--	--	--	--	--	--	--	--	No results	No results	Full match					0.586557	-0.769657	0.00602838	0.944444	1.04957	down	7.89187e+06	8.03455e+06	1.27728e+07	1.08451e+07	9.49932e+06	7.46208e+06	2.09433e+07	1.77543e+07	1.30773e+07	1.45898e+07	9.81947e+06	2.01506e+07
Com_11182_pos	5-amino-1-phenyl-1H-pyrazole-4-carbonitrile	--	C10H8N4	184.072	5.377	185.079	--	--	--	--	--	--	--	--	--	--	Invalid mass	No results	No results					25.4063	4.66711	0.00710559	1	1.10554	up	3.05276e+06	2.95206e+06	5.37889e+07	6.07007e+07	4.03353e+07	5.64904e+07	1.3247e+06	1.4104e+06	1.31449e+06	1.48355e+06	1.52069e+06	1.49997e+06
Com_6429_neg	1,5,8-Trihydroxy-9-oxo-9H-xanthen-3-yl beta-D-glucopyranoside	--	C19H18O11	422.084	1.483	421.076	--	--	--	--	--	--	--	--	--	--	Full match	No results	No match					0.234184	-2.09428	0.00757039	1	1.08839	down	1.29417e+07	1.22151e+06	1.19247e+06	1.30067e+06	1.2565e+06	1.18603e+07	1.63108e+07	1.82676e+07	1.36961e+07	2.46843e+07	2.23585e+07	3.18181e+07
Com_4076_pos	Estradiol	Estradiol-17beta; Estradiol; beta-Estradiol	C18H24O2	272.178	1.573	273.185	cpd:C00951	map01100 Metabolic pathways	HMDB0000151	--	Lipids and lipid-like molecules	Steroids and steroid derivatives	Estrane steroids	--	--	--	No results	No results	Full match	Lipids and lipid-like molecules	Steroids and steroid derivatives	Estrane steroids	Estrogens and derivatives	18.8763	4.23851	0.00888251	1	1.05966	up	2.13627e+08	1.41219e+07	1.20206e+07	3.24626e+07	3.14826e+07	2.52706e+08	5.07989e+06	4.82643e+06	4.40227e+06	4.89204e+06	4.97148e+06	5.30505e+06
Com_4311_pos	DQH	--	C15H22N6O7	398.157	6.146	399.164	--	--	--	--	--	--	--	--	--	--	Full match	No results	No results					33.3567	5.0599	0.00945428	1	1.00065	up	1.99561e+08	1.46874e+07	3.6126e+06	1.41824e+07	6.91007e+06	9.61047e+07	1.46065e+06	1.45781e+06	1.59719e+06	1.64831e+06	2.3324e+06	1.54834e+06
Com_10519_pos	D-Homocysteine	--	C4H9NO2S	135.036	1.638	136.043	--	--	--	--	--	--	--	--	--	--	No results	No results	Full match	Organic acids and derivatives	Carboxylic acids and derivatives	Amino acids, peptides, and analogues	D-alpha-amino acids	2.76736	1.46851	0.0100814	0.972222	1.03146	up	2.24155e+07	5.15735e+07	6.41997e+07	5.44894e+07	5.02762e+07	1.64696e+07	1.58746e+07	1.54927e+07	1.37275e+07	1.56287e+07	1.62249e+07	1.67959e+07
Com_156_neg	Gluconic acid	--	C6H12O7	196.058	1.36	195.051	--	--	HMDB0000625	--	Organic oxygen compounds	Organooxygen compounds	Carbohydrates and carbohydrate conjugates	--	--	--	Full match	Full match	Full match	Organic oxygen compounds	Organooxygen compounds	Carbohydrates and carbohydrate conjugates	Sugar acids and derivatives	0.257163	-1.95925	0.0112388	0.861111	1.03504	down	4.12572e+08	7.28172e+08	7.52178e+08	6.74361e+08	6.46751e+08	3.81137e+08	2.41233e+09	4.00015e+08	2.79369e+09	3.42746e+09	2.18716e+09	2.75948e+09
Com_9881_pos	Nicotinuric Acid	Nicotinurate; Nicotinuric acid; Nicotinylglycine	C8H8N2O3	180.054	4.062	163.051	cpd:C05380	map00760 Nicotinate and nicotinamide metabolism	HMDB0003269	--	Organic acids and derivatives	Carboxylic acids and derivatives	Amino acids, peptides, and analogues	--	--	--	No results	No results	Full match	Organic acids and derivatives	Carboxylic acids and derivatives	Amino acids, peptides, and analogues	N-acyl-alpha amino acids	5.23163	2.38726	0.0133039	1	1.05953	up	8.83027e+06	1.44669e+07	1.55052e+07	7.40285e+07	7.28518e+07	2.67733e+07	8.34299e+06	6.85544e+06	5.75277e+06	5.56062e+06	6.99463e+06	7.10348e+06

## Sheet: Table S5 
	Table S5 Factor and level of orthogonal design
	Level	A	B	C
		Temperature (℃)	Inoculation content (%)	Time (h)
	1	30	0.5	24
	2	35	1	36
	3	40	1.5	48
	Note: Level 1, 2 and 3 represented high, middle and low levels respectively.
	Orthogonal design for NH3/NH4+ removal efficiency
	Number	Temperature	Inoculation content	Time	NH3/NH4+ removal efficiency (%)
	1	1	1	1	54.02 ± 5.26%
	2	1	2	2	55.17 ± 3.45%
	3	1	3	3	62.07 ± 3.45%
	4	2	1	2	73.56 ± 3.30%
	5	2	2	3	56.32 ± 5.27%
	6	2	3	1	40.23 ± 3.98%
	7	3	1	3	49.43 ± 3.98%
	8	3	2	1	44.43 ± 9.12%
	9	3	3	2	44.83 ± 9.12%
	K1	0.5709	0.59	0.4636
	K2	0.567	0.5211	0.5785
	K3	0.4636	0.4904	0.5594
	R	0.1073	0.0996	0.1149
	"K" and "R" in the table represented the intuitive analysis parameters of orthogonal design. "K" denoted the average of the measured values corresponding to different levels, while "R" indicated the extreme range of the factor column. For the factors affecting the NH3/NH4+ removal efficiency, the primary and secondary order was time > temperature > inoculation content. Consequently, the optimal p…

## Sheet: Table S6
	Table S6 Primers for constructing overexpression vectors
	Primers	Sequences (5’→ 3’)
	1	F: GAATTCACGTGGCCCAGCC
		R: TTTTGTAATGTGTTTGATACAAAAG
	2	F: GTATCAAACACATTACAAAAATGTTATCCATTTACAAATCGATCCG
		R: CGGCTGGGCCACGTGAATTCTCACTTGCATACTTGTGCAATTGC
	3	F: CAATTTGCCACCAGGATAGAATTGG
		R: GCCACGTGAATTCTCACTTGC
	4	F: TTTTTGTAGAAATGTCTTGGTGTCCTCG
		R: ATTAGAATCTAGCAAGACCGGTCTT

## Sheet: Figure S1
	Figure S1 The result of DEGs for RT-qPCR. The Y-axis indicated the relative expression of fold change in genes. The X-axis representd DEGs and the categories of RNA-seq and RT-qPCR. The data were expressed as mean ± SD. The error bars indicated the standard errors of the means for biological triplicates.

## Sheet: Figure S2
	Figure S2 Transcriptomics KEGG classification and enrichment analysis of HJ2 incubated with ammonia nitrogen. (A) KEGG enrichment of up-regulated DEGs. (B) KEGG enrichment of down-regulated DEGs. The ordinate represented the name of the KEGG pathway, and the abscissa represents the number of DEGs

## Sheet: Figure S3
	Figure S3 KEGG enrichment of differential metabolites in metabolomics. (A) KEGG enrichment of up-regulated differential metabolites. (B) KEGG enrichment of down-regulated differential metabolites. The ordinate represented the name of the KEGG pathway, and the abscissa represented the number of DMs.

## Sheet: Figure S4
	Figure S4 Amino acid metabolism KEGG enrichment of differential metabolites in metabolomics. The ordinate represented the number of DMs in a category. The abscissa represented the speciﬁc KEGG pathway.

[truncated: 1 more sheets: Figure S5]
